# Supplementary material for: 3-[5-Methyl-1-(4-methyl­phen­yl)-1H-1,2,3-triazol-4-yl]-N-phenyl-5-[4-(piperidin-1-yl)phen­yl]-4,5-dihydro-1H-pyrazole-1-carbothio­amide dimethyl­formamide hemisolvate
Source: Acta Crystallogr Sect E Struct Rep Online. 2012 Jun 2;68(Pt 7):o1985. doi: 10.1107/S1600536812024488 (PMC3393261; doi:10.1107/S1600536812024488)
Supplement: Supplementary file 1 [file e-68-o1985-sup1.cif]

##############################################################################
#                                                                            #
# This CIF contains the data in a paper accepted for publication in          #
# Acta Crystallographica Section E. It conforms to the requirements of       #
# Notes for Authors for Acta Crystallographica Section E, and has been       #
# peer reviewed under the auspices of the IUCr Commission on Journals.       #
#                                                                            #
# Full details of the Crystallographic Information File format               #
# are given in the paper "The Crystallographic Information File (CIF):       #
# a New Standard Archive File for Crystallography" by S. R. Hall, F. H.      #
# Allen and I. D. Brown [Acta Cryst. (1991), A47, 655-685].                  #
#                                                                            #
# The current version of the core CIF dictionary is obtainable from          #
# ftp://ftp.iucr.org/pub/cif_core.dic.                                       #
#                                                                            #
# Software is freely available for graphical display of the structure(s)     #
# in this CIF. For information consult the CIF software page                 #
# http://www.iucr.org/resources/cif/software.                                #
#                                                                            #
# This file may be used for bona fide research purposes within the           #
# scientific community so long as proper attribution is given to the journal # 
# article from which it was obtained.                                        #
#                                                                            #
##############################################################################
data_global
_audit_creation_method     SHELXL-97
_journal_date_recd_electronic     2012-05-29
_journal_date_accepted     2012-05-29
_journal_name_full     'Acta Crystallographica, Section E'
_journal_year     2012
_journal_volume     68
_journal_issue      7
_journal_page_first     o1985
_journal_page_last     o1985
_journal_paper_category     QO
_journal_paper_doi     10.1107/S1600536812024488
_journal_coeditor_code     XU5554
_publ_contact_author_name     ' Edward RT Tiekink '
_publ_contact_author_address
;
Department of Chemistry, University of Malaya,
50603 Kuala Lumpur, Malaysia
;
_publ_contact_author_email
;
edward.tiekink@gmail.com
;
_publ_contact_author_fax     ' +60 3 7967 4193 '
_publ_contact_author_phone     ' +60 3 7967 6775 '
_publ_section_title
;\
3-[5-Methyl-1-(4-methylphenyl)-1<i>H</i>-1,2,3-triazol-4-yl]-<i>N</i>-phenyl-5-\
[4-(piperidin-1-yl)phenyl]-4,5-dihydro-1<i>H</i>-pyrazole-1-carbothioamide
dimethylformamide hemisolvate
;
loop_
    _publ_author_name
    _publ_author_footnote
    _publ_author_address
    'Bakr F. Abdel-Wahab'
;
Additional correspondence author, e-mail: bakrfatehy@yahoo.com.
;
;
Applied Organic Chemistry Department, National Research Centre, Dokki,
12622 Giza, Egypt
;
    'Hanan A. Mohamed' .
;
Applied Organic Chemistry Department, National Research Centre, Dokki,
12622 Giza, Egypt
;
    'Ng, Seik Weng' .
;
Department of Chemistry
University of Malaya
50603 Kuala Lumpur
Malaysia
Chemistry Department
Faculty of Science
King Abdulaziz University
PO Box 80203 Jeddah
Saudi Arabia
;
    'Tiekink, Edward R. T.' .
;
Department of Chemistry, University of Malaya,
50603 Kuala Lumpur, Malaysia
;
data_I
_audit_creation_method     SHELXL-97
_chemical_name_systematic
;
3-[5-Methyl-1-(4-methylphenyl)-1<i>H</i>-1,2,3-triazol-4-yl]-<i>N</i>-phenyl-
5-[4-(piperidin-1-yl)phenyl]-4,5-dihydro-1<i>H</i>-pyrazole-1-carbothioamide
dimethylformamide hemisolvate
;
_chemical_name_common     ?
_chemical_formula_moiety     'C31 H33 N7 S, 0.5(C3 H7 N O)'
_chemical_formula_sum     'C32.5 H36.5 N7.6 O0.5 S1'
_chemical_formula_iupac     'C31 H33 N7 S, 0.5C3 H7 N O'
_chemical_formula_weight     522.26
_chemical_melting_point     ?
_symmetry_cell_setting     monoclinic
_symmetry_space_group_name_H-M     'C 2'
_symmetry_space_group_name_Hall     'C 2y'
loop_
    _symmetry_equiv_pos_as_xyz
    'x, y, z'
    '-x, y, -z'
    'x+1/2, y+1/2, z'
    '-x+1/2, y+1/2, -z'
_cell_length_a     42.077(4)
_cell_length_b     5.9274(5)
_cell_length_c     12.0737(11)
_cell_angle_alpha     90.00
_cell_angle_beta     105.665(9)
_cell_angle_gamma     90.00
_cell_volume     2899.5(4)
_cell_formula_units_Z     4
_cell_measurement_reflns_used     6358
_cell_measurement_theta_min     3.7992
_cell_measurement_theta_max     76.9222
_cell_measurement_temperature     100(2)
_exptl_crystal_description     prism
_exptl_crystal_colour     light-brown
_exptl_crystal_size_max     0.35
_exptl_crystal_size_mid     0.15
_exptl_crystal_size_min     0.05
_exptl_crystal_density_diffrn     1.311
_exptl_crystal_density_meas     ?
_exptl_crystal_density_method     'not measured'
_exptl_crystal_F_000     1216
_exptl_absorpt_coefficient_mu     1.292
_exptl_absorpt_correction_type     multi-scan
_exptl_absorpt_process_details     '(CrysAlis PRO; Agilent, 2012)'
_exptl_absorpt_correction_T_min     0.6605
_exptl_absorpt_correction_T_max     0.9382
_diffrn_ambient_temperature     100(2)
_diffrn_radiation_type     CuK\a
_diffrn_radiation_wavelength     1.54184
_diffrn_radiation_source     'SuperNova (Cu) X-ray Source'
_diffrn_radiation_monochromator     Mirror
_diffrn_measurement_device_type
                  'Agilent SuperNova Dual diffractometer with an Atlas detector'
_diffrn_measurement_method     '\w scan'
_diffrn_detector_area_resol_mean     10.4041
_diffrn_reflns_number     10437
_diffrn_reflns_av_R_equivalents     0.0367
_diffrn_reflns_av_sigmaI/netI     0.0257
_diffrn_reflns_theta_min     3.80
_diffrn_reflns_theta_max     77.13
_diffrn_reflns_theta_full     77.13
_diffrn_measured_fraction_theta_max     0.982
_diffrn_measured_fraction_theta_full     0.981
_diffrn_reflns_limit_h_min     -52
_diffrn_reflns_limit_h_max     49
_diffrn_reflns_limit_k_min     -5
_diffrn_reflns_limit_k_max     7
_diffrn_reflns_limit_l_min     -14
_diffrn_reflns_limit_l_max     15
_diffrn_standards_number     0
_diffrn_standards_interval_count     0
_diffrn_standards_interval_time     0
_diffrn_standards_decay_%     0
_reflns_number_total     3317
_reflns_number_gt     3229
_reflns_threshold_expression     I>2\s(I)
_refine_ls_structure_factor_coef     Fsqd
_refine_ls_matrix_type     full
_refine_ls_R_factor_all     0.0925
_refine_ls_R_factor_gt     0.0911
_refine_ls_wR_factor_gt     0.2132
_refine_ls_wR_factor_ref     0.2139
_refine_ls_goodness_of_fit_ref     1.114
_refine_ls_restrained_S_all     1.111
_refine_ls_number_reflns     3317
_refine_ls_number_parameters     396
_refine_ls_number_restraints     41
_refine_ls_hydrogen_treatment     constr
_refine_ls_weighting_scheme     calc
_refine_ls_weighting_details
        'calc w=1/[\s^2^(Fo^2^)+(0.0422P)^2^+29.4613P] where P=(Fo^2^+2Fc^2^)/3'
_atom_sites_solution_hydrogens     geom
_atom_sites_solution_primary     direct
_atom_sites_solution_secondary     difmap
_refine_ls_shift/su_max     0.001
_refine_ls_shift/su_mean     0.000
_refine_diff_density_max     0.714
_refine_diff_density_min     -1.056
_refine_ls_extinction_method     'SHELXL97 (Sheldrick, 2008)'
_refine_ls_extinction_coef     0.00150(17)
_refine_ls_extinction_expression
                                  'Fc^*^=kFc[1+0.001xFc^2^\l^3^/sin(2\q)]^-1/4^'
_refine_ls_abs_structure_details     ?
_refine_ls_abs_structure_Flack     ?
loop_
    _atom_type_symbol
    _atom_type_description
    _atom_type_scat_dispersion_real
    _atom_type_scat_dispersion_imag
    _atom_type_scat_source
    'C' 'C' 0.0181 0.0000
                         'International Tables Vol C Tables 4.2.6.8 and 6.1.1.4'
    'H' 'H' 0.0000 0.0000
                         'International Tables Vol C Tables 4.2.6.8 and 6.1.1.4'
    'N' 'N' 0.0311 0.0000
                         'International Tables Vol C Tables 4.2.6.8 and 6.1.1.4'
    'O' 'O' 0.0492 0.0000
                         'International Tables Vol C Tables 4.2.6.8 and 6.1.1.4'
    'S' 'S' 0.3331 0.0000
                         'International Tables Vol C Tables 4.2.6.8 and 6.1.1.4'
_computing_data_collection     'CrysAlis PRO (Agilent, 2012)'
_computing_cell_refinement     'CrysAlis PRO (Agilent, 2012)'
_computing_data_reduction     'CrysAlis PRO (Agilent, 2012)'
_computing_structure_solution     'SHELXS97 (Sheldrick, 2008)'
_computing_structure_refinement     'SHELXL97 (Sheldrick, 2008)'
_computing_molecular_graphics
;
ORTEP-3 (Farrugia, 1997) and DIAMOND (Brandenburg, 2006)
;
_computing_publication_material     'publCIF (Westrip, 2010)'
loop_
    _atom_site_type_symbol
    _atom_site_label
    _atom_site_fract_x
    _atom_site_fract_y
    _atom_site_fract_z
    _atom_site_U_iso_or_equiv
    _atom_site_adp_type
    _atom_site_calc_flag
    _atom_site_refinement_flags
    _atom_site_occupancy
    _atom_site_symmetry_multiplicity
    _atom_site_disorder_assembly
    _atom_site_disorder_group
    S S1 0.59659(4) 0.0014(4) 0.47105(16) 0.0329(5) Uani d . 1 1 . .
    N N1 0.56945(14) 0.4011(13) 0.5037(5) 0.0306(14) Uani d . 1 1 . .
    H H1 0.5726 0.5285 0.5426 0.037 Uiso calc R 1 1 A 1
    N N2 0.61985(13) 0.3203(11) 0.6223(5) 0.0250(13) Uani d . 1 1 . .
    N N3 0.61644(13) 0.5210(12) 0.6819(5) 0.0251(12) Uani d . 1 1 B .
    N N4 0.67600(14) 0.7524(12) 0.9292(5) 0.0282(13) Uani d . 1 1 B .
    N N5 0.67224(14) 0.9126(13) 1.0004(5) 0.0304(14) Uani d . 1 1 . .
    N N6 0.64025(13) 0.9852(13) 0.9628(5) 0.0267(13) Uani d . 1 1 . .
    N N7 0.72517(13) 0.4072(12) 0.3176(5) 0.0261(13) Uani d . 1 1 . .
    C C1 0.53887(17) 0.3838(17) 0.4206(10) 0.0259(16) Uani d PGD 0.50 1 B 1
    C C2 0.5261(2) 0.2040(15) 0.3484(10) 0.029(2) Uani d PG 0.50 1 B 1
    H H2 0.5391 0.0727 0.3489 0.035 Uiso calc PR 0.50 1 B 1
    C C3 0.4944(2) 0.2165(17) 0.2753(9) 0.036(3) Uani d PG 0.50 1 B 1
    H H3 0.4856 0.0936 0.2259 0.043 Uiso calc PR 0.50 1 B 1
    C C4 0.47537(19) 0.409(2) 0.2745(10) 0.032(3) Uani d PG 0.50 1 B 1
    H H4 0.4537 0.4172 0.2245 0.038 Uiso calc PR 0.50 1 B 1
    C C5 0.4881(2) 0.5885(16) 0.3467(10) 0.034(3) Uani d PG 0.50 1 B 1
    H H5 0.4752 0.7199 0.3462 0.041 Uiso calc PR 0.50 1 B 1
    C C6 0.5199(2) 0.5761(14) 0.4198(9) 0.029(2) Uani d PG 0.50 1 B 1
    H H6 0.5286 0.6989 0.4692 0.035 Uiso calc PR 0.50 1 B 1
    C C1' 0.53743(17) 0.3832(17) 0.4284(9) 0.0259(16) Uani d PGD 0.50 1 B 2
    C C2' 0.5190(2) 0.1876(15) 0.4256(9) 0.029(2) Uani d PG 0.50 1 B 2
    H H2' 0.5279 0.0650 0.4749 0.035 Uiso calc PR 0.50 1 B 2
    C C3' 0.4875(2) 0.1716(15) 0.3507(10) 0.036(3) Uani d PG 0.50 1 B 2
    H H3' 0.4749 0.0380 0.3489 0.043 Uiso calc PR 0.50 1 B 2
    C C4' 0.4745(2) 0.3511(19) 0.2787(10) 0.032(3) Uani d PG 0.50 1 B 2
    H H4' 0.4530 0.3401 0.2275 0.038 Uiso calc PR 0.50 1 B 2
    C C5' 0.4929(2) 0.5466(16) 0.2814(9) 0.034(3) Uani d PG 0.50 1 B 2
    H H5' 0.4840 0.6693 0.2322 0.041 Uiso calc PR 0.50 1 B 2
    C C6' 0.5244(2) 0.5627(14) 0.3563(10) 0.029(2) Uani d PG 0.50 1 B 2
    H H6' 0.5370 0.6963 0.3582 0.035 Uiso calc PR 0.50 1 B 2
    C C7 0.59446(16) 0.2551(14) 0.5330(6) 0.0261(15) Uani d D 1 1 B .
    C C8 0.65420(15) 0.2319(14) 0.6552(6) 0.0252(15) Uani d . 1 1 B .
    H H8 0.6543 0.0662 0.6708 0.030 Uiso calc R 1 1 . .
    C C9 0.66858(15) 0.3640(15) 0.7684(6) 0.0281(16) Uani d . 1 1 . .
    H H9A 0.6707 0.2663 0.8366 0.034 Uiso calc R 1 1 B .
    H H9B 0.6904 0.4294 0.7710 0.034 Uiso calc R 1 1 . .
    C C10 0.64330(16) 0.5443(13) 0.7621(5) 0.0240(15) Uani d . 1 1 B .
    C C11 0.64669(17) 0.7263(13) 0.8469(6) 0.0246(14) Uani d . 1 1 . .
    C C12 0.62375(16) 0.8719(14) 0.8666(6) 0.0263(15) Uani d . 1 1 B .
    C C13 0.58794(16) 0.9065(15) 0.8053(6) 0.0305(16) Uani d . 1 1 . .
    H H13A 0.5758 0.9465 0.8612 0.046 Uiso calc R 1 1 B .
    H H13B 0.5788 0.7670 0.7656 0.046 Uiso calc R 1 1 . .
    H H13C 0.5858 1.0285 0.7490 0.046 Uiso calc R 1 1 . .
    C C14 0.62887(16) 1.1423(14) 1.0318(6) 0.0276(16) Uani d . 1 1 . .
    C C15 0.61095(18) 1.3329(15) 0.9829(7) 0.0327(17) Uani d . 1 1 . .
    H H15 0.6065 1.3611 0.9027 0.039 Uiso calc R 1 1 . .
    C C16 0.59990(19) 1.4774(16) 1.0516(7) 0.0354(17) Uani d . 1 1 . .
    H H16 0.5872 1.6041 1.0173 0.043 Uiso calc R 1 1 . .
    C C17 0.6065(2) 1.4476(13) 1.1719(8) 0.0363(19) Uani d . 1 1 . .
    C C18 0.6245(2) 1.2523(16) 1.2175(7) 0.0360(18) Uani d . 1 1 . .
    H H18 0.6292 1.2239 1.2977 0.043 Uiso calc R 1 1 . .
    C C19 0.63557(19) 1.1015(16) 1.1493(6) 0.0343(17) Uani d . 1 1 . .
    H H19 0.6476 0.9712 1.1822 0.041 Uiso calc R 1 1 . .
    C C20 0.5944(2) 1.6067(17) 1.2460(8) 0.047(2) Uani d . 1 1 . .
    H H20A 0.5827 1.5227 1.2929 0.071 Uiso calc R 1 1 . .
    H H20B 0.5793 1.7156 1.1977 0.071 Uiso calc R 1 1 . .
    H H20C 0.6131 1.6871 1.2964 0.071 Uiso calc R 1 1 . .
    C C21 0.67202(16) 0.2810(14) 0.5649(6) 0.0269(16) Uani d . 1 1 . .
    C C22 0.67004(19) 0.4876(16) 0.5091(7) 0.0350(17) Uani d . 1 1 B .
    H H22 0.6565 0.6026 0.5273 0.042 Uiso calc R 1 1 . .
    C C23 0.68695(17) 0.5317(14) 0.4285(6) 0.0305(16) Uani d . 1 1 . .
    H H23 0.6848 0.6751 0.3921 0.037 Uiso calc R 1 1 B .
    C C24 0.70737(16) 0.3670(14) 0.3994(6) 0.0258(15) Uani d . 1 1 B .
    C C25 0.70995(18) 0.1619(14) 0.4574(6) 0.0291(16) Uani d . 1 1 . .
    H H25 0.7240 0.0480 0.4417 0.035 Uiso calc R 1 1 B .
    C C26 0.69243(17) 0.1197(13) 0.5380(6) 0.0280(15) Uani d . 1 1 B .
    H H26 0.6946 -0.0229 0.5751 0.034 Uiso calc R 1 1 . .
    C C27 0.71379(18) 0.5951(15) 0.2389(7) 0.0318(17) Uani d . 1 1 . .
    H H27A 0.7099 0.7279 0.2832 0.038 Uiso calc R 1 1 . .
    H H27B 0.6925 0.5540 0.1838 0.038 Uiso calc R 1 1 . .
    C C28 0.73850(18) 0.6574(14) 0.1727(6) 0.0293(16) Uani d . 1 1 . .
    H H28A 0.7592 0.7105 0.2270 0.035 Uiso calc R 1 1 . .
    H H28B 0.7295 0.7818 0.1187 0.035 Uiso calc R 1 1 . .
    C C29 0.74577(18) 0.4548(15) 0.1060(6) 0.0333(19) Uani d . 1 1 . .
    H H29A 0.7254 0.4055 0.0486 0.040 Uiso calc R 1 1 . .
    H H29B 0.7624 0.4954 0.0650 0.040 Uiso calc R 1 1 . .
    C C30 0.75863(18) 0.2688(15) 0.1902(6) 0.0307(17) Uani d . 1 1 . .
    H H30A 0.7801 0.3149 0.2423 0.037 Uiso calc R 1 1 . .
    H H30B 0.7624 0.1328 0.1479 0.037 Uiso calc R 1 1 . .
    C C31 0.73474(18) 0.2102(14) 0.2620(7) 0.0313(17) Uani d . 1 1 . .
    H H31A 0.7147 0.1397 0.2115 0.038 Uiso calc R 1 1 . .
    H H31B 0.7453 0.0985 0.3215 0.038 Uiso calc R 1 1 . .
    O O1 0.5327(3) 0.8817(18) 0.9722(10) 0.051(3) Uani d PDU 0.50 1 C -1
    N N8 0.4987(3) 1.1815(15) 0.9647(8) 0.039(4) Uani d PDU 0.50 1 C -1
    C C32 0.5278(3) 1.0766(18) 1.0017(9) 0.041(4) Uani d PDU 0.50 1 C -1
    H H32 0.5455 1.1547 1.0528 0.049 Uiso calc PR 0.50 1 C -1
    C C33 0.4703(3) 1.078(3) 0.8870(13) 0.051(5) Uani d PDU 0.50 1 C -1
    H H33A 0.4768 0.9346 0.8593 0.077 Uiso calc PR 0.50 1 C -1
    H H33B 0.4615 1.1789 0.8215 0.077 Uiso calc PR 0.50 1 C -1
    H H33C 0.4534 1.0509 0.9274 0.077 Uiso calc PR 0.50 1 C -1
    C C34 0.4944(4) 1.4106(18) 1.002(2) 0.043(5) Uani d PDU 0.50 1 C -1
    H H34A 0.5155 1.4673 1.0499 0.064 Uiso calc PR 0.50 1 C -1
    H H34B 0.4780 1.4107 1.0460 0.064 Uiso calc PR 0.50 1 C -1
    H H34C 0.4867 1.5079 0.9341 0.064 Uiso calc PR 0.50 1 C -1
loop_
    _atom_site_aniso_label
    _atom_site_aniso_U_11
    _atom_site_aniso_U_22
    _atom_site_aniso_U_33
    _atom_site_aniso_U_12
    _atom_site_aniso_U_13
    _atom_site_aniso_U_23
    S1 0.0282(8) 0.0365(10) 0.0366(9) -0.0056(9) 0.0133(7) -0.0043(9)
    N1 0.025(3) 0.035(4) 0.035(3) -0.002(3) 0.013(2) -0.005(3)
    N2 0.020(3) 0.028(3) 0.029(3) 0.000(3) 0.012(2) -0.006(3)
    N3 0.024(3) 0.026(3) 0.029(3) -0.003(3) 0.012(2) -0.002(3)
    N4 0.026(3) 0.027(3) 0.035(3) 0.002(3) 0.013(2) -0.004(3)
    N5 0.024(3) 0.033(4) 0.036(3) 0.001(3) 0.012(2) -0.004(3)
    N6 0.023(3) 0.031(3) 0.029(3) 0.001(3) 0.012(2) 0.004(3)
    N7 0.025(3) 0.026(3) 0.031(3) 0.003(3) 0.013(2) 0.004(3)
    C1 0.023(3) 0.028(4) 0.030(4) 0.005(3) 0.014(3) 0.000(3)
    C2 0.029(5) 0.025(5) 0.032(5) 0.000(4) 0.009(4) -0.001(5)
    C3 0.030(6) 0.033(6) 0.043(6) 0.003(5) 0.006(5) -0.002(6)
    C4 0.026(4) 0.031(8) 0.036(4) 0.001(5) 0.005(3) -0.002(5)
    C5 0.030(5) 0.030(6) 0.047(7) 0.000(5) 0.019(5) 0.003(6)
    C6 0.032(5) 0.022(5) 0.039(7) -0.006(4) 0.017(5) -0.001(5)
    C1' 0.023(3) 0.028(4) 0.030(4) 0.005(3) 0.014(3) 0.000(3)
    C2' 0.029(5) 0.025(5) 0.032(5) 0.000(4) 0.009(4) -0.001(5)
    C3' 0.030(6) 0.033(6) 0.043(6) 0.003(5) 0.006(5) -0.002(6)
    C4' 0.026(4) 0.031(8) 0.036(4) 0.001(5) 0.005(3) -0.002(5)
    C5' 0.030(5) 0.030(6) 0.047(7) 0.000(5) 0.019(5) 0.003(6)
    C6' 0.032(5) 0.022(5) 0.039(7) -0.006(4) 0.017(5) -0.001(5)
    C7 0.024(3) 0.032(4) 0.030(3) -0.003(3) 0.019(3) 0.000(3)
    C8 0.016(3) 0.031(4) 0.030(3) 0.001(3) 0.010(3) 0.002(3)
    C9 0.016(3) 0.040(5) 0.030(3) -0.001(3) 0.008(2) -0.001(3)
    C10 0.023(3) 0.029(4) 0.024(3) 0.000(3) 0.012(2) -0.001(3)
    C11 0.026(3) 0.024(4) 0.027(3) 0.004(3) 0.011(3) 0.001(3)
    C12 0.022(3) 0.034(4) 0.024(3) -0.006(3) 0.009(3) 0.006(3)
    C13 0.024(3) 0.033(4) 0.038(4) -0.001(3) 0.014(3) -0.006(4)
    C14 0.021(3) 0.027(4) 0.039(4) -0.003(3) 0.014(3) -0.005(3)
    C15 0.028(4) 0.031(4) 0.044(4) 0.004(3) 0.019(3) 0.004(4)
    C16 0.037(4) 0.028(4) 0.048(4) 0.001(4) 0.023(3) 0.002(4)
    C17 0.048(4) 0.014(4) 0.057(5) -0.002(3) 0.032(4) -0.009(3)
    C18 0.045(4) 0.034(4) 0.035(4) -0.005(4) 0.020(3) -0.002(4)
    C19 0.037(4) 0.034(4) 0.034(4) 0.001(4) 0.012(3) -0.001(4)
    C20 0.065(6) 0.034(5) 0.058(5) 0.000(5) 0.044(5) -0.001(5)
    C21 0.020(3) 0.029(4) 0.032(4) -0.003(3) 0.007(3) 0.000(3)
    C22 0.036(4) 0.026(4) 0.050(4) 0.003(4) 0.025(3) -0.002(4)
    C23 0.031(3) 0.025(4) 0.041(4) 0.000(3) 0.019(3) 0.001(3)
    C24 0.019(3) 0.027(4) 0.033(3) 0.000(3) 0.012(3) 0.004(3)
    C25 0.029(4) 0.024(4) 0.040(4) 0.004(3) 0.019(3) -0.002(3)
    C26 0.029(3) 0.021(4) 0.040(4) 0.004(3) 0.018(3) 0.005(3)
    C27 0.031(4) 0.030(4) 0.038(4) -0.001(3) 0.017(3) 0.006(4)
    C28 0.026(3) 0.032(4) 0.033(4) 0.002(3) 0.014(3) 0.005(3)
    C29 0.029(3) 0.041(5) 0.032(3) 0.003(3) 0.011(3) 0.005(4)
    C30 0.027(3) 0.032(4) 0.037(4) 0.001(3) 0.015(3) 0.004(4)
    C31 0.030(4) 0.027(4) 0.043(4) -0.001(3) 0.020(3) 0.000(3)
    O1 0.046(6) 0.048(7) 0.059(6) 0.003(6) 0.017(5) -0.019(6)
    N8 0.038(6) 0.033(6) 0.050(7) -0.003(6) 0.017(6) -0.012(5)
    C32 0.038(7) 0.041(8) 0.043(7) -0.012(6) 0.010(6) -0.009(6)
    C33 0.048(8) 0.052(9) 0.056(8) 0.000(7) 0.019(7) -0.006(7)
    C34 0.045(11) 0.039(7) 0.055(7) 0.005(6) 0.032(7) -0.003(8)
_geom_special_details
;
All e.s.d.'s (except the e.s.d. in the dihedral angle between two l.s. planes)
are estimated using the full covariance matrix. The cell e.s.d.'s are taken
into account individually in the estimation of e.s.d.'s in distances, angles
and torsion angles; correlations between e.s.d.'s in cell parameters are only
used when they are defined by crystal symmetry. An approximate (isotropic)
treatment of cell e.s.d.'s is used for estimating e.s.d.'s involving l.s.
planes.
;
loop_
    _geom_bond_atom_site_label_1
    _geom_bond_atom_site_label_2
    _geom_bond_site_symmetry_2
    _geom_bond_distance
    _geom_bond_publ_flag
    S1 C7 . 1.693(8) ?
    N1 C7 . 1.334(10) ?
    N1 C1 . 1.405(8) ?
    N1 C1' . 1.411(8) ?
    N1 H1 . 0.8800 ?
    N2 C7 . 1.354(9) ?
    N2 N3 . 1.417(8) ?
    N2 C8 . 1.487(8) ?
    N3 C10 . 1.282(8) ?
    N4 N5 . 1.318(9) ?
    N4 C11 . 1.368(9) ?
    N5 N6 . 1.369(8) ?
    N6 C12 . 1.359(9) ?
    N6 C14 . 1.416(10) ?
    N7 C24 . 1.411(8) ?
    N7 C31 . 1.458(10) ?
    N7 C27 . 1.458(10) ?
    C1 C2 . 1.3900 ?
    C1 C6 . 1.3900 ?
    C2 C3 . 1.3900 ?
    C2 H2 . 0.9500 ?
    C3 C4 . 1.3900 ?
    C3 H3 . 0.9500 ?
    C4 C5 . 1.3900 ?
    C4 H4 . 0.9500 ?
    C5 C6 . 1.3900 ?
    C5 H5 . 0.9500 ?
    C6 H6 . 0.9500 ?
    C1' C2' . 1.3900 ?
    C1' C6' . 1.3900 ?
    C2' C3' . 1.3900 ?
    C2' H2' . 0.9500 ?
    C3' C4' . 1.3900 ?
    C3' H3' . 0.9500 ?
    C4' C5' . 1.3900 ?
    C4' H4' . 0.9500 ?
    C5' C6' . 1.3900 ?
    C5' H5' . 0.9500 ?
    C6' H6' . 0.9500 ?
    C8 C21 . 1.509(9) ?
    C8 C9 . 1.550(10) ?
    C8 H8 . 1.0000 ?
    C9 C10 . 1.495(10) ?
    C9 H9A . 0.9900 ?
    C9 H9B . 0.9900 ?
    C10 C11 . 1.467(10) ?
    C11 C12 . 1.363(10) ?
    C12 C13 . 1.503(9) ?
    C13 H13A . 0.9800 ?
    C13 H13B . 0.9800 ?
    C13 H13C . 0.9800 ?
    C14 C19 . 1.391(10) ?
    C14 C15 . 1.398(11) ?
    C15 C16 . 1.359(11) ?
    C15 H15 . 0.9500 ?
    C16 C17 . 1.414(11) ?
    C16 H16 . 0.9500 ?
    C17 C18 . 1.412(12) ?
    C17 C20 . 1.482(11) ?
    C18 C19 . 1.378(11) ?
    C18 H18 . 0.9500 ?
    C19 H19 . 0.9500 ?
    C20 H20A . 0.9800 ?
    C20 H20B . 0.9800 ?
    C20 H20C . 0.9800 ?
    C21 C26 . 1.382(10) ?
    C21 C22 . 1.389(12) ?
    C22 C23 . 1.378(10) ?
    C22 H22 . 0.9500 ?
    C23 C24 . 1.406(10) ?
    C23 H23 . 0.9500 ?
    C24 C25 . 1.393(11) ?
    C25 C26 . 1.392(9) ?
    C25 H25 . 0.9500 ?
    C26 H26 . 0.9500 ?
    C27 C28 . 1.518(9) ?
    C27 H27A . 0.9900 ?
    C27 H27B . 0.9900 ?
    C28 C29 . 1.522(11) ?
    C28 H28A . 0.9900 ?
    C28 H28B . 0.9900 ?
    C29 C30 . 1.498(11) ?
    C29 H29A . 0.9900 ?
    C29 H29B . 0.9900 ?
    C30 C31 . 1.534(9) ?
    C30 H30A . 0.9900 ?
    C30 H30B . 0.9900 ?
    C31 H31A . 0.9900 ?
    C31 H31B . 0.9900 ?
    O1 C32 . 1.242(9) ?
    N8 C32 . 1.338(8) ?
    N8 C33 . 1.442(9) ?
    N8 C34 . 1.456(9) ?
    C32 H32 . 0.9500 ?
    C33 H33A . 0.9800 ?
    C33 H33B . 0.9800 ?
    C33 H33C . 0.9800 ?
    C34 H34A . 0.9800 ?
    C34 H34B . 0.9800 ?
    C34 H34C . 0.9800 ?
loop_
    _geom_angle_atom_site_label_1
    _geom_angle_atom_site_label_2
    _geom_angle_atom_site_label_3
    _geom_angle_site_symmetry_1
    _geom_angle_site_symmetry_3
    _geom_angle
    _geom_angle_publ_flag
    C7 N1 C1 . . 130.3(8) ?
    C7 N1 C1' . . 132.0(8) ?
    C1 N1 C1' . . 5.1(9) ?
    C7 N1 H1 . . 114.9 ?
    C1 N1 H1 . . 114.9 ?
    C1' N1 H1 . . 112.9 ?
    C7 N2 N3 . . 118.5(6) ?
    C7 N2 C8 . . 127.8(6) ?
    N3 N2 C8 . . 112.6(5) ?
    C10 N3 N2 . . 106.5(6) ?
    N5 N4 C11 . . 108.2(6) ?
    N4 N5 N6 . . 106.9(6) ?
    C12 N6 N5 . . 111.0(6) ?
    C12 N6 C14 . . 130.6(6) ?
    N5 N6 C14 . . 118.1(6) ?
    C24 N7 C31 . . 116.9(6) ?
    C24 N7 C27 . . 116.2(6) ?
    C31 N7 C27 . . 113.2(6) ?
    C2 C1 C6 . . 120.0 ?
    C2 C1 N1 . . 128.9(7) ?
    C6 C1 N1 . . 111.0(7) ?
    C1 C2 C3 . . 120.0 ?
    C1 C2 H2 . . 120.0 ?
    C3 C2 H2 . . 120.0 ?
    C4 C3 C2 . . 120.0 ?
    C4 C3 H3 . . 120.0 ?
    C2 C3 H3 . . 120.0 ?
    C5 C4 C3 . . 120.0 ?
    C5 C4 H4 . . 120.0 ?
    C3 C4 H4 . . 120.0 ?
    C4 C5 C6 . . 120.0 ?
    C4 C5 H5 . . 120.0 ?
    C6 C5 H5 . . 120.0 ?
    C5 C6 C1 . . 120.0 ?
    C5 C6 H6 . . 120.0 ?
    C1 C6 H6 . . 120.0 ?
    C2' C1' C6' . . 120.0 ?
    C2' C1' N1 . . 120.5(7) ?
    C6' C1' N1 . . 119.5(7) ?
    C3' C2' C1' . . 120.0 ?
    C3' C2' H2' . . 120.0 ?
    C1' C2' H2' . . 120.0 ?
    C4' C3' C2' . . 120.0 ?
    C4' C3' H3' . . 120.0 ?
    C2' C3' H3' . . 120.0 ?
    C5' C4' C3' . . 120.0 ?
    C5' C4' H4' . . 120.0 ?
    C3' C4' H4' . . 120.0 ?
    C4' C5' C6' . . 120.0 ?
    C4' C5' H5' . . 120.0 ?
    C6' C5' H5' . . 120.0 ?
    C5' C6' C1' . . 120.0 ?
    C5' C6' H6' . . 120.0 ?
    C1' C6' H6' . . 120.0 ?
    N2 C7 N1 . . 115.0(7) ?
    N2 C7 S1 . . 118.8(6) ?
    N1 C7 S1 . . 126.2(6) ?
    N2 C8 C21 . . 112.1(6) ?
    N2 C8 C9 . . 100.2(5) ?
    C21 C8 C9 . . 112.9(6) ?
    N2 C8 H8 . . 110.4 ?
    C21 C8 H8 . . 110.4 ?
    C9 C8 H8 . . 110.4 ?
    C10 C9 C8 . . 102.3(5) ?
    C10 C9 H9A . . 111.3 ?
    C8 C9 H9A . . 111.3 ?
    C10 C9 H9B . . 111.3 ?
    C8 C9 H9B . . 111.3 ?
    H9A C9 H9B . . 109.2 ?
    N3 C10 C11 . . 120.4(6) ?
    N3 C10 C9 . . 115.6(6) ?
    C11 C10 C9 . . 123.8(6) ?
    C12 C11 N4 . . 110.1(6) ?
    C12 C11 C10 . . 130.3(6) ?
    N4 C11 C10 . . 119.3(6) ?
    N6 C12 C11 . . 103.9(6) ?
    N6 C12 C13 . . 124.6(7) ?
    C11 C12 C13 . . 131.6(7) ?
    C12 C13 H13A . . 109.5 ?
    C12 C13 H13B . . 109.5 ?
    H13A C13 H13B . . 109.5 ?
    C12 C13 H13C . . 109.5 ?
    H13A C13 H13C . . 109.5 ?
    H13B C13 H13C . . 109.5 ?
    C19 C14 C15 . . 120.6(7) ?
    C19 C14 N6 . . 118.5(7) ?
    C15 C14 N6 . . 120.8(7) ?
    C16 C15 C14 . . 119.1(7) ?
    C16 C15 H15 . . 120.5 ?
    C14 C15 H15 . . 120.5 ?
    C15 C16 C17 . . 123.0(8) ?
    C15 C16 H16 . . 118.5 ?
    C17 C16 H16 . . 118.5 ?
    C18 C17 C16 . . 116.0(7) ?
    C18 C17 C20 . . 121.5(8) ?
    C16 C17 C20 . . 122.5(8) ?
    C19 C18 C17 . . 122.1(7) ?
    C19 C18 H18 . . 119.0 ?
    C17 C18 H18 . . 119.0 ?
    C18 C19 C14 . . 119.2(8) ?
    C18 C19 H19 . . 120.4 ?
    C14 C19 H19 . . 120.4 ?
    C17 C20 H20A . . 109.5 ?
    C17 C20 H20B . . 109.5 ?
    H20A C20 H20B . . 109.5 ?
    C17 C20 H20C . . 109.5 ?
    H20A C20 H20C . . 109.5 ?
    H20B C20 H20C . . 109.5 ?
    C26 C21 C22 . . 117.1(6) ?
    C26 C21 C8 . . 119.9(7) ?
    C22 C21 C8 . . 122.9(7) ?
    C23 C22 C21 . . 122.3(8) ?
    C23 C22 H22 . . 118.8 ?
    C21 C22 H22 . . 118.8 ?
    C22 C23 C24 . . 120.8(8) ?
    C22 C23 H23 . . 119.6 ?
    C24 C23 H23 . . 119.6 ?
    C25 C24 C23 . . 116.7(6) ?
    C25 C24 N7 . . 121.0(6) ?
    C23 C24 N7 . . 122.2(7) ?
    C24 C25 C26 . . 121.6(7) ?
    C24 C25 H25 . . 119.2 ?
    C26 C25 H25 . . 119.2 ?
    C21 C26 C25 . . 121.3(7) ?
    C21 C26 H26 . . 119.3 ?
    C25 C26 H26 . . 119.3 ?
    N7 C27 C28 . . 112.2(6) ?
    N7 C27 H27A . . 109.2 ?
    C28 C27 H27A . . 109.2 ?
    N7 C27 H27B . . 109.2 ?
    C28 C27 H27B . . 109.2 ?
    H27A C27 H27B . . 107.9 ?
    C27 C28 C29 . . 110.5(7) ?
    C27 C28 H28A . . 109.5 ?
    C29 C28 H28A . . 109.5 ?
    C27 C28 H28B . . 109.5 ?
    C29 C28 H28B . . 109.5 ?
    H28A C28 H28B . . 108.1 ?
    C30 C29 C28 . . 108.0(6) ?
    C30 C29 H29A . . 110.1 ?
    C28 C29 H29A . . 110.1 ?
    C30 C29 H29B . . 110.1 ?
    C28 C29 H29B . . 110.1 ?
    H29A C29 H29B . . 108.4 ?
    C29 C30 C31 . . 112.2(6) ?
    C29 C30 H30A . . 109.2 ?
    C31 C30 H30A . . 109.2 ?
    C29 C30 H30B . . 109.2 ?
    C31 C30 H30B . . 109.2 ?
    H30A C30 H30B . . 107.9 ?
    N7 C31 C30 . . 112.6(7) ?
    N7 C31 H31A . . 109.1 ?
    C30 C31 H31A . . 109.1 ?
    N7 C31 H31B . . 109.1 ?
    C30 C31 H31B . . 109.1 ?
    H31A C31 H31B . . 107.8 ?
    C32 N8 C33 . . 122.9(9) ?
    C32 N8 C34 . . 120.7(10) ?
    C33 N8 C34 . . 116.4(12) ?
    O1 C32 N8 . . 123.0(10) ?
    O1 C32 H32 . . 118.5 ?
    N8 C32 H32 . . 118.5 ?
loop_
    _geom_torsion_atom_site_label_1
    _geom_torsion_atom_site_label_2
    _geom_torsion_atom_site_label_3
    _geom_torsion_atom_site_label_4
    _geom_torsion_site_symmetry_1
    _geom_torsion_site_symmetry_2
    _geom_torsion_site_symmetry_3
    _geom_torsion_site_symmetry_4
    _geom_torsion
    _geom_torsion_publ_flag
    C7 N2 N3 C10 . . . . 179.4(6) ?
    C8 N2 N3 C10 . . . . -11.2(7) ?
    C11 N4 N5 N6 . . . . 0.6(8) ?
    N4 N5 N6 C12 . . . . -0.6(8) ?
    N4 N5 N6 C14 . . . . 173.7(6) ?
    C7 N1 C1 C2 . . . . 2.2(15) ?
    C1' N1 C1 C2 . . . . -110(7) ?
    C7 N1 C1 C6 . . . . 179.2(7) ?
    C1' N1 C1 C6 . . . . 67(7) ?
    C6 C1 C2 C3 . . . . 0.0 ?
    N1 C1 C2 C3 . . . . 176.8(13) ?
    C1 C2 C3 C4 . . . . 0.0 ?
    C2 C3 C4 C5 . . . . 0.0 ?
    C3 C4 C5 C6 . . . . 0.0 ?
    C4 C5 C6 C1 . . . . 0.0 ?
    C2 C1 C6 C5 . . . . 0.0 ?
    N1 C1 C6 C5 . . . . -177.4(11) ?
    C7 N1 C1' C2' . . . . 41.5(13) ?
    C1 N1 C1' C2' . . . . 114(7) ?
    C7 N1 C1' C6' . . . . -138.2(8) ?
    C1 N1 C1' C6' . . . . -66(7) ?
    C6' C1' C2' C3' . . . . 0.0 ?
    N1 C1' C2' C3' . . . . -179.8(11) ?
    C1' C2' C3' C4' . . . . 0.0 ?
    C2' C3' C4' C5' . . . . 0.0 ?
    C3' C4' C5' C6' . . . . 0.0 ?
    C4' C5' C6' C1' . . . . 0.0 ?
    C2' C1' C6' C5' . . . . 0.0 ?
    N1 C1' C6' C5' . . . . 179.8(11) ?
    N3 N2 C7 N1 . . . . 5.7(9) ?
    C8 N2 C7 N1 . . . . -161.8(6) ?
    N3 N2 C7 S1 . . . . -173.2(4) ?
    C8 N2 C7 S1 . . . . 19.2(9) ?
    C1 N1 C7 N2 . . . . -176.3(9) ?
    C1' N1 C7 N2 . . . . -169.9(9) ?
    C1 N1 C7 S1 . . . . 2.6(12) ?
    C1' N1 C7 S1 . . . . 8.9(12) ?
    C7 N2 C8 C21 . . . . 64.7(10) ?
    N3 N2 C8 C21 . . . . -103.4(7) ?
    C7 N2 C8 C9 . . . . -175.3(7) ?
    N3 N2 C8 C9 . . . . 16.5(7) ?
    N2 C8 C9 C10 . . . . -14.7(7) ?
    C21 C8 C9 C10 . . . . 104.7(7) ?
    N2 N3 C10 C11 . . . . -174.5(6) ?
    N2 N3 C10 C9 . . . . 0.0(8) ?
    C8 C9 C10 N3 . . . . 10.2(8) ?
    C8 C9 C10 C11 . . . . -175.6(6) ?
    N5 N4 C11 C12 . . . . -0.5(8) ?
    N5 N4 C11 C10 . . . . -174.8(6) ?
    N3 C10 C11 C12 . . . . 9.2(11) ?
    C9 C10 C11 C12 . . . . -164.8(7) ?
    N3 C10 C11 N4 . . . . -177.8(7) ?
    C9 C10 C11 N4 . . . . 8.2(10) ?
    N5 N6 C12 C11 . . . . 0.3(8) ?
    C14 N6 C12 C11 . . . . -173.0(8) ?
    N5 N6 C12 C13 . . . . 178.3(7) ?
    C14 N6 C12 C13 . . . . 5.0(12) ?
    N4 C11 C12 N6 . . . . 0.1(8) ?
    C10 C11 C12 N6 . . . . 173.6(7) ?
    N4 C11 C12 C13 . . . . -177.7(7) ?
    C10 C11 C12 C13 . . . . -4.2(13) ?
    C12 N6 C14 C19 . . . . 125.9(8) ?
    N5 N6 C14 C19 . . . . -47.1(10) ?
    C12 N6 C14 C15 . . . . -53.4(11) ?
    N5 N6 C14 C15 . . . . 133.7(7) ?
    C19 C14 C15 C16 . . . . -0.5(11) ?
    N6 C14 C15 C16 . . . . 178.7(7) ?
    C14 C15 C16 C17 . . . . 1.8(12) ?
    C15 C16 C17 C18 . . . . -2.1(12) ?
    C15 C16 C17 C20 . . . . 179.8(8) ?
    C16 C17 C18 C19 . . . . 1.1(12) ?
    C20 C17 C18 C19 . . . . 179.2(8) ?
    C17 C18 C19 C14 . . . . 0.1(12) ?
    C15 C14 C19 C18 . . . . -0.5(11) ?
    N6 C14 C19 C18 . . . . -179.7(7) ?
    N2 C8 C21 C26 . . . . -139.9(7) ?
    C9 C8 C21 C26 . . . . 107.8(8) ?
    N2 C8 C21 C22 . . . . 42.8(10) ?
    C9 C8 C21 C22 . . . . -69.5(9) ?
    C26 C21 C22 C23 . . . . 1.3(12) ?
    C8 C21 C22 C23 . . . . 178.7(7) ?
    C21 C22 C23 C24 . . . . -0.4(12) ?
    C22 C23 C24 C25 . . . . -1.2(11) ?
    C22 C23 C24 N7 . . . . -179.6(7) ?
    C31 N7 C24 C25 . . . . 24.7(10) ?
    C27 N7 C24 C25 . . . . 162.7(7) ?
    C31 N7 C24 C23 . . . . -156.9(7) ?
    C27 N7 C24 C23 . . . . -18.9(10) ?
    C23 C24 C25 C26 . . . . 1.8(11) ?
    N7 C24 C25 C26 . . . . -179.7(7) ?
    C22 C21 C26 C25 . . . . -0.7(11) ?
    C8 C21 C26 C25 . . . . -178.2(7) ?
    C24 C25 C26 C21 . . . . -0.9(12) ?
    C24 N7 C27 C28 . . . . 167.4(6) ?
    C31 N7 C27 C28 . . . . -53.1(8) ?
    N7 C27 C28 C29 . . . . 57.4(8) ?
    C27 C28 C29 C30 . . . . -58.0(8) ?
    C28 C29 C30 C31 . . . . 55.9(9) ?
    C24 N7 C31 C30 . . . . -170.6(6) ?
    C27 N7 C31 C30 . . . . 50.2(8) ?
    C29 C30 C31 N7 . . . . -52.8(9) ?
    C33 N8 C32 O1 . . . . -0.1(4) ?
    C34 N8 C32 O1 . . . . -179.8(3) ?
loop_
    _geom_hbond_atom_site_label_D
    _geom_hbond_atom_site_label_H
    _geom_hbond_atom_site_label_A
    _geom_hbond_site_symmetry_A
    _geom_hbond_distance_DH
    _geom_hbond_distance_HA
    _geom_hbond_distance_DA
    _geom_hbond_angle_DHA
    N1 H1 N3 . 0.88 2.13 2.597(8) 112
    C13 H13A O1 . 0.98 2.56 3.466(14) 154
    C28 H28B N5 1_554 0.99 2.57 3.355(10) 137
