# Supplementary material for: 3-[5-Methyl-1-(4-methyl­phen­yl)-1H-1,2,3-triazol-4-yl]-N-phenyl-5-[4-(piperidin-1-yl)phen­yl]-4,5-dihydro-1H-pyrazole-1-carbothio­amide dimethyl­formamide hemisolvate
Source: Acta Crystallogr Sect E Struct Rep Online. 2012 Jun 2;68(Pt 7):o1985. doi: 10.1107/S1600536812024488 (PMC3393261; doi:10.1107/S1600536812024488)
Supplement: Supplementary file 2 [file e-68-o1985-Isup2.hkl]

# 
# h,k,l, Fc-squared, Fo-squared, sigma(Fo-squared) and status flag 
# 
data_I
_shelx_title '  C2   1153 Friedel pairs merged' 
_shelx_refln_list_code          4 
_shelx_F_calc_maximum      293.36 
_exptl_crystal_F_000      1216.00 
_reflns_d_resolution_high  0.7908 
 
loop_ 
 _symmetry_equiv_pos_as_xyz 
 'x, y, z' 
 '-x, y, -z' 
 'x+1/2, y+1/2, z' 
 '-x+1/2, y+1/2, -z' 
 
_cell_length_a    42.0775 
_cell_length_b     5.9274 
_cell_length_c    12.0737 
_cell_angle_alpha  90.000 
_cell_angle_beta  105.665 
_cell_angle_gamma  90.000 
 
_shelx_F_squared_multiplier     1.000 
 
loop_ 
 _refln_index_h 
 _refln_index_k 
 _refln_index_l 
 _refln_F_squared_calc 
 _refln_F_squared_meas 
 _refln_F_squared_sigma 
 _refln_observed_status 
   4   0   0     8534.32     8447.88     39.22 o 
   6   0   0      886.04      884.92     10.75 o 
   8   0   0    34201.04    34807.11     85.82 o 
  10   0   0    10189.59     9215.62     94.83 o 
  12   0   0     2147.33     1675.46     31.75 o 
  14   0   0    10039.87     8917.57     66.33 o 
  16   0   0     3323.37     2920.43     39.74 o 
  18   0   0      485.65      487.02     14.28 o 
  20   0   0     1225.45     1180.37     22.86 o 
  22   0   0      319.81      396.13     20.24 o 
  24   0   0        5.14       88.20     11.47 o 
  26   0   0     3406.21     3382.27     64.01 o 
  28   0   0      247.51      289.15     20.20 o 
  30   0   0     1181.47      930.86     35.68 o 
  32   0   0      183.94      153.47      9.46 o 
  34   0   0     1152.51     1018.14     24.93 o 
  36   0   0      779.19      805.88     23.79 o 
  38   0   0      843.07      962.53     24.38 o 
  40   0   0      242.10      278.64     11.50 o 
  42   0   0     2297.09     2432.51     43.37 o 
  44   0   0      196.61      272.10      9.91 o 
  46   0   0       28.05       68.07      6.39 o 
  48   0   0       11.41       30.44      4.45 o 
   1   1   0    21569.63    20253.65    176.25 o 
   3   1   0      166.87      284.31      4.36 o 
   5   1   0     4149.89     3714.12     23.06 o 
   7   1   0     2346.05     1962.20     58.85 o 
   9   1   0     6413.12     5958.16     72.29 o 
  11   1   0      467.04      968.79     28.09 o 
  13   1   0     1285.71     1253.97     33.36 o 
  15   1   0      597.80      884.37     41.18 o 
  17   1   0     5630.15     5271.12    164.49 o 
  19   1   0     1744.57     1784.96     62.56 o 
  21   1   0     5114.13     5068.22    222.71 o 
  23   1   0     2022.51     2109.24     36.47 o 
  25   1   0      737.45      785.68     30.66 o 
  27   1   0     2030.97     1945.12    109.51 o 
  29   1   0        4.42       15.93     10.52 o 
  31   1   0     2890.97     2742.78     21.07 o 
  33   1   0      257.30      273.77      6.51 o 
  35   1   0       40.00       79.71      5.15 o 
  37   1   0       81.40      100.19      5.41 o 
  39   1   0      355.28      383.87      8.45 o 
  41   1   0       23.01       75.36      4.61 o 
  43   1   0      195.28      248.87      6.60 o 
  45   1   0       12.84       25.61      3.07 o 
  47   1   0       84.04       86.69      6.31 o 
  49   1   0      225.68      199.95      7.40 o 
   0   2   0     3458.69     3215.27     28.49 o 
   2   2   0     2426.68     2355.66     15.77 o 
   4   2   0     5572.38     5337.67     29.30 o 
   6   2   0     4125.70     3854.34     62.98 o 
   8   2   0     2077.43     2035.88     24.44 o 
  10   2   0     3627.12     3412.59     79.61 o 
  12   2   0       69.57      131.23      5.89 o 
  14   2   0     4045.98     4226.06     72.53 o 
  16   2   0     1836.98     1544.38     33.88 o 
  18   2   0     4254.96     4368.92     46.72 o 
  20   2   0     3137.42     3423.44     43.51 o 
  22   2   0     1119.38     1070.25     23.74 o 
  24   2   0     2454.22     2505.93    156.09 o 
  26   2   0     1153.77     1129.58     44.97 o 
  28   2   0      688.21      726.67     13.46 o 
  30   2   0      499.46      516.34      9.58 o 
  32   2   0      223.73      341.96      8.70 o 
  34   2   0      993.24      956.92     13.32 o 
  36   2   0      443.49      436.00      9.30 o 
  38   2   0     1351.37     1278.70     17.33 o 
  40   2   0      330.16      271.09     15.73 o 
  42   2   0      423.76      453.96     10.53 o 
  44   2   0      162.95      214.14     13.46 o 
  46   2   0      885.97      806.45     42.68 o 
  48   2   0      131.71      117.07      4.95 o 
   1   3   0      324.77      433.92      9.38 o 
   3   3   0      185.50      472.42      9.82 o 
   5   3   0     3538.12     3560.96     42.21 o 
   7   3   0     2312.68     2535.86     29.61 o 
   9   3   0      399.31      401.77     10.81 o 
  11   3   0     1293.32     1284.97     22.31 o 
  13   3   0       79.39      203.28     10.11 o 
  15   3   0     1746.83     1793.28     83.00 o 
  17   3   0      905.82     1040.09     33.15 o 
  19   3   0      461.25      470.66     36.51 o 
  21   3   0      169.20      164.37     16.29 o 
  23   3   0      384.46      399.91     15.01 o 
  25   3   0      336.08      348.37     12.32 o 
  27   3   0      497.19      564.08     11.31 o 
  29   3   0     1193.19     1004.88     23.25 o 
  31   3   0       71.35       98.47      7.08 o 
  33   3   0      407.16      343.69     15.93 o 
  35   3   0       50.75      161.71      7.93 o 
  37   3   0      608.66      543.87     27.86 o 
  39   3   0       87.07       57.82      5.10 o 
  41   3   0      119.52      140.79     11.58 o 
  43   3   0      222.68      169.42      5.96 o 
  45   3   0      181.86      169.46     34.01 o 
   0   4   0      518.19      540.02     28.30 o 
   2   4   0      168.63      322.03     16.20 o 
   4   4   0     4172.25     4096.06     53.78 o 
   6   4   0      362.92      441.62     18.67 o 
   8   4   0      371.37      504.77     19.80 o 
  10   4   0       88.51      154.25     12.27 o 
  12   4   0     3928.80     3894.75     54.47 o 
  14   4   0     1112.14     1180.93     20.68 o 
  16   4   0      144.71      238.45      6.78 o 
  18   4   0       71.64      328.51      7.27 o 
  20   4   0     1867.50     1959.75     17.46 o 
  22   4   0      699.63      681.10     12.98 o 
  24   4   0      882.02      941.01     34.17 o 
  26   4   0      263.08      305.98      8.17 o 
  28   4   0       61.92      115.65      8.53 o 
  30   4   0      298.15      266.91     11.31 o 
  32   4   0       50.07       34.67      4.64 o 
  34   4   0      125.45       88.11      6.51 o 
  36   4   0      266.25      211.23     11.17 o 
  38   4   0      168.56      125.10     24.15 o 
  40   4   0      412.76      250.49     97.03 o 
  42   4   0      282.83      175.53     37.18 o 
   1   5   0      650.50      641.00      8.81 o 
   3   5   0     1437.86     1398.09     12.66 o 
   5   5   0     1120.67      975.50     11.50 o 
   7   5   0      859.58      950.56     17.58 o 
   9   5   0     1087.98     1076.39     20.94 o 
  11   5   0        2.40       29.08      3.88 o 
  13   5   0     1525.90     1661.19     29.27 o 
  15   5   0      939.76      910.03     11.93 o 
  17   5   0      630.24      640.54     10.89 o 
  19   5   0      293.45      322.25      9.05 o 
  21   5   0      510.72      483.85     15.35 o 
  23   5   0       46.29      134.97      7.85 o 
  25   5   0      407.85      407.73     13.59 o 
  27   5   0      148.43      127.00      7.43 o 
  29   5   0      133.95       98.74      7.70 o 
  31   5   0      737.89      675.18     12.36 o 
  33   5   0       17.78       95.60      6.14 o 
  35   5   0      667.37      396.46      9.12 o 
  37   5   0       78.01       74.11     32.48 o 
   0   6   0      298.43      279.76      9.40 o 
   2   6   0      320.02      444.43      7.89 o 
   4   6   0      534.83      590.62     10.65 o 
   6   6   0      519.71      654.11     17.74 o 
   8   6   0      144.31      314.05     13.65 o 
  10   6   0      416.23      515.21     20.74 o 
  12   6   0      146.39      169.38     11.54 o 
  14   6   0      249.52      251.87     12.54 o 
  16   6   0      137.66      158.69     11.61 o 
  18   6   0       57.57       67.66      8.07 o 
  20   6   0      352.69      281.42     26.19 o 
  22   6   0       21.46       17.49      4.04 o 
  24   6   0       12.04       46.31      4.04 o 
  26   6   0      290.24      133.59     11.61 o 
  28   6   0       13.35       17.76      6.38 o 
  30   6   0       82.12       54.56      4.88 o 
   1   7   0      118.44      120.64      5.73 o 
   3   7   0       32.97       74.11      5.13 o 
   5   7   0      192.61      241.88      7.08 o 
   7   7   0       14.59      133.28      5.25 o 
   9   7   0      256.16      348.15     23.37 o 
  11   7   0      190.99      195.84      6.07 o 
  13   7   0        5.63       20.36      3.08 o 
  15   7   0      353.75      329.16      9.58 o 
  17   7   0      174.33      141.08      6.04 o 
 -50   0   1        8.26       22.63      5.26 o 
 -48   0   1        2.85        0.40      4.16 o 
 -46   0   1      427.15      400.65     12.99 o 
 -44   0   1      201.30      203.74     11.10 o 
 -42   0   1     2321.88     2583.48     26.35 o 
 -40   0   1      488.90      547.14     11.96 o 
 -38   0   1      154.36      171.95      8.60 o 
 -36   0   1       58.62      118.86      7.75 o 
 -34   0   1      959.54      860.99     16.48 o 
 -32   0   1       81.81       59.23      6.93 o 
 -30   0   1      175.14      258.36     19.47 o 
 -28   0   1        4.28       28.39      8.66 o 
 -26   0   1      329.82      364.95     20.46 o 
 -24   0   1     1307.97     1106.53     50.29 o 
 -22   0   1      842.55     1007.49     33.75 o 
 -20   0   1     2685.86     2162.57     53.07 o 
 -18   0   1     1690.43     1570.27     27.99 o 
 -16   0   1     2288.26     1802.54     24.59 o 
 -14   0   1      263.42      272.13      9.53 o 
 -12   0   1      170.87      128.84      6.77 o 
 -10   0   1     1139.86      816.45     12.99 o 
  -8   0   1        2.46      205.75     11.97 o 
  -6   0   1    14718.96    13119.67    494.11 o 
  -4   0   1      619.31      902.61     11.48 o 
  -2   0   1     4013.61     3943.27     15.98 o 
   0   0   1     2314.43     2293.92     12.40 o 
   2   0   1      574.82      504.46      6.45 o 
   4   0   1     2153.85     1835.35     19.91 o 
   6   0   1     6126.32     5332.79     39.87 o 
   8   0   1    86060.99   108290.95    244.54 o 
  10   0   1    38588.43    39531.59    146.07 o 
  12   0   1      240.62      294.62     13.57 o 
  14   0   1       65.40      188.79     12.25 o 
  16   0   1     7193.98     7698.51     77.19 o 
  18   0   1      586.68      552.32     22.52 o 
  20   0   1      302.17      400.73     20.69 o 
  22   0   1      939.62     1163.61     35.75 o 
  24   0   1       69.38       42.69      9.42 o 
  26   0   1      750.16      834.07     32.83 o 
  28   0   1     5235.31     5309.90     84.74 o 
  30   0   1      101.98      328.55     12.66 o 
  32   0   1     2748.17     2808.25     35.05 o 
  34   0   1       28.08       82.92     10.76 o 
  36   0   1     5969.04     6227.35     60.32 o 
  38   0   1     1173.30     1112.92     37.22 o 
  40   0   1      377.14      406.93     12.80 o 
  42   0   1      152.76      235.45      9.66 o 
  44   0   1       60.02       73.69      6.02 o 
  46   0   1      658.77      700.26     16.26 o 
  48   0   1       46.33       44.83      3.81 o 
 -51   1   1      205.31      182.92      8.38 o 
 -49   1   1      111.01      134.85      8.49 o 
 -47   1   1      287.23      272.21      6.74 o 
 -45   1   1      342.90      364.13      8.53 o 
 -43   1   1      279.88      321.27      7.85 o 
 -41   1   1      438.12      488.43      9.90 o 
 -39   1   1      252.16      376.24      8.57 o 
 -37   1   1     1384.15     1431.17     15.74 o 
 -35   1   1     1362.51     1452.09     15.83 o 
 -33   1   1     1365.54     1392.19     18.54 o 
 -31   1   1      453.84      589.42      9.82 o 
 -29   1   1      123.19      175.97     12.89 o 
 -27   1   1      583.27      567.31     24.97 o 
 -25   1   1      331.57      261.30     14.25 o 
 -23   1   1      853.02      953.96     18.03 o 
 -21   1   1     5647.82     5202.96     88.00 o 
 -19   1   1     3130.32     2922.87     34.26 o 
 -17   1   1     4456.64     4126.87     35.43 o 
 -15   1   1     2693.09     2003.23    132.93 o 
 -13   1   1     4817.90     3799.02    204.02 o 
 -11   1   1     8391.25     6431.48    324.44 o 
  -9   1   1    11825.29     8333.17    710.85 o 
  -7   1   1    15651.71    12830.54    393.93 o 
  -5   1   1     1386.73     1563.97     31.20 o 
  -3   1   1     6169.58     5532.52     23.34 o 
  -1   1   1      940.69      827.43     11.85 o 
   1   1   1    25104.02    25146.29    274.55 o 
   3   1   1    14080.21    13045.27     33.68 o 
   5   1   1    30424.63    31605.17    300.36 o 
   7   1   1    12807.15    12044.15     83.66 o 
   9   1   1    27604.27    26667.00    151.37 o 
  11   1   1     6040.84     5320.25     82.78 o 
  13   1   1      872.70      753.94     11.06 o 
  15   1   1     5470.13     5069.63     33.58 o 
  17   1   1      298.49      429.31     10.91 o 
  19   1   1     9339.62     9730.42     53.73 o 
  21   1   1     8306.55     8238.35     52.72 o 
  23   1   1     1440.10     1752.29     47.40 o 
  25   1   1      542.98      569.21     20.79 o 
  27   1   1      911.98      801.38     45.53 o 
  29   1   1      220.31      283.88     11.16 o 
  31   1   1      853.96      743.31     10.12 o 
  33   1   1      205.68      212.56      5.68 o 
  35   1   1      823.07      805.52     14.99 o 
  37   1   1     1245.42     1261.52     14.34 o 
  39   1   1       56.15       87.89      4.87 o 
  41   1   1      387.35      441.28     11.49 o 
  43   1   1      179.45      208.08     18.11 o 
  45   1   1       96.53      140.03      8.29 o 
  47   1   1      138.88      130.66     14.77 o 
  49   1   1       33.88       37.89      4.86 o 
 -50   2   1        8.76       40.82      4.77 o 
 -48   2   1      264.93      205.04      8.20 o 
 -46   2   1       85.26      109.18     16.93 o 
 -44   2   1      436.17      459.30     10.82 o 
 -42   2   1       31.60       26.25      4.78 o 
 -40   2   1      133.30      158.17      6.84 o 
 -38   2   1       31.53      103.43      5.70 o 
 -36   2   1      666.10      794.14     12.79 o 
 -34   2   1      334.00      419.12      9.19 o 
 -32   2   1      462.69      398.64      8.01 o 
 -30   2   1       58.86       66.16      4.11 o 
 -28   2   1     1022.95     1008.81     30.40 o 
 -26   2   1      998.73     1084.78     30.76 o 
 -24   2   1      776.95      690.38     24.43 o 
 -22   2   1      670.51      802.02     25.30 o 
 -20   2   1     1382.10     1389.47     31.81 o 
 -18   2   1     2266.23     2350.61     31.13 o 
 -16   2   1      956.90     1040.60     17.47 o 
 -14   2   1     7551.71     7541.14     51.88 o 
 -12   2   1      110.38      142.77      6.65 o 
 -10   2   1     5927.95     5937.80    170.03 o 
  -8   2   1     1221.84     1209.30     16.46 o 
  -6   2   1     1799.96     1821.00     24.42 o 
  -4   2   1       63.34      198.29      7.18 o 
  -2   2   1     6569.44     6337.75     58.07 o 
   0   2   1     1597.12     1422.61     13.33 o 
   2   2   1     3136.14     3024.67     13.96 o 
   4   2   1     1434.71     1491.08     11.19 o 
   6   2   1     1302.16     1409.09     15.08 o 
   8   2   1      695.49      894.09     12.73 o 
  10   2   1     3329.21     3090.49     35.50 o 
  12   2   1     3330.04     3324.20     45.60 o 
  14   2   1      978.31     1052.23     28.87 o 
  16   2   1      250.70      284.59     11.23 o 
  18   2   1      430.72      476.97     21.46 o 
  20   2   1       32.16      115.30     10.63 o 
  22   2   1     3094.91     3035.48     96.20 o 
  24   2   1      271.62      300.02     16.18 o 
  26   2   1      173.73      246.93     15.24 o 
  28   2   1     1897.71     1888.02     25.71 o 
  30   2   1     1648.89     1543.07     18.58 o 
  32   2   1      975.62      917.07     14.67 o 
  34   2   1      110.24      118.42      6.02 o 
  36   2   1      649.74      697.85     11.35 o 
  38   2   1       84.53      154.69      6.43 o 
  40   2   1      241.99      226.39     18.96 o 
  42   2   1      554.03      471.96     28.18 o 
  44   2   1      121.00      118.43     24.42 o 
  46   2   1       16.00       75.07      6.08 o 
  48   2   1      220.73      200.94     39.45 o 
 -47   3   1      282.32      192.29      5.15 o 
 -45   3   1      307.58      262.87     12.66 o 
 -43   3   1      603.46      481.38     19.34 o 
 -41   3   1      790.22      738.31     34.10 o 
 -39   3   1      470.04      592.54     14.11 o 
 -37   3   1     1586.76     1747.90     78.97 o 
 -35   3   1     1858.34     1843.98     60.62 o 
 -33   3   1      554.17      478.18     12.09 o 
 -31   3   1     1904.64     1752.15     21.94 o 
 -29   3   1      179.34      268.24      8.75 o 
 -27   3   1     1488.10     1530.06     22.47 o 
 -25   3   1      437.80      437.64      8.81 o 
 -23   3   1      507.85      651.18     25.84 o 
 -21   3   1      445.83      355.94     19.40 o 
 -19   3   1      491.92      475.61     21.44 o 
 -17   3   1      103.78      129.91     12.31 o 
 -15   3   1     1265.14     1207.23     34.24 o 
 -13   3   1      159.90      179.69      9.66 o 
 -11   3   1      667.90      747.93     20.28 o 
  -9   3   1     2289.76     2460.65     44.96 o 
  -7   3   1      506.10      799.55     14.37 o 
  -5   3   1     4229.06     4216.21     35.19 o 
  -3   3   1      547.69      577.75     14.78 o 
  -1   3   1     1629.03     1694.87     29.33 o 
   1   3   1     1330.25     1193.25     32.16 o 
   3   3   1      929.81      892.79     15.54 o 
   5   3   1     2413.33     2498.48     29.59 o 
   7   3   1     5569.93     5417.73     43.87 o 
   9   3   1      789.49      928.96     25.48 o 
  11   3   1      789.48      735.12     17.39 o 
  13   3   1      696.57      844.48     41.53 o 
  15   3   1     1085.86     1259.62     43.62 o 
  17   3   1      327.73      360.58     25.98 o 
  19   3   1       28.46       70.56     14.61 o 
  21   3   1      681.07      589.09     34.61 o 
  23   3   1     1273.90     1254.02     24.87 o 
  25   3   1      495.98      600.61     15.94 o 
  27   3   1      678.30      662.06     28.62 o 
  29   3   1      746.58      745.33     18.47 o 
  31   3   1     1727.75     1559.10     39.66 o 
  33   3   1      596.37      511.07     11.21 o 
  35   3   1       61.83       47.56      5.15 o 
  37   3   1      650.97      606.22     17.51 o 
  39   3   1      341.61      334.64     15.13 o 
  41   3   1      267.21      215.10     25.56 o 
  43   3   1      142.49      100.00     21.94 o 
  45   3   1       23.86       22.36      5.54 o 
 -44   4   1       92.41       98.90      5.64 o 
 -42   4   1      207.64      252.32     69.96 o 
 -40   4   1      149.43      241.56     46.98 o 
 -38   4   1       62.30       56.33      7.00 o 
 -36   4   1       54.41       69.30     17.10 o 
 -34   4   1       76.99      141.87      9.48 o 
 -32   4   1      186.88      275.15     11.11 o 
 -30   4   1     1730.64     1639.43     20.68 o 
 -28   4   1      414.01      417.71     11.42 o 
 -26   4   1      803.02      884.73     15.72 o 
 -24   4   1      130.08      218.32      7.60 o 
 -22   4   1     1325.25     1276.36     28.19 o 
 -20   4   1      102.50      112.74      5.20 o 
 -18   4   1      475.03      591.64     10.10 o 
 -16   4   1      452.77      673.79     13.12 o 
 -14   4   1      935.44     1056.17     24.89 o 
 -12   4   1      171.71      410.92     15.61 o 
 -10   4   1     2189.50     2287.58     41.63 o 
  -8   4   1      245.01      438.56     15.04 o 
  -6   4   1       24.80       63.38      7.27 o 
  -4   4   1     4211.08     4398.10     55.77 o 
  -2   4   1     1073.80     1408.40     41.44 o 
   0   4   1     1204.25     1303.19     30.40 o 
   2   4   1      463.52      402.93     17.70 o 
   4   4   1      345.13      371.62     16.99 o 
   6   4   1      713.49      616.17     21.63 o 
   8   4   1     1035.90      981.71     26.70 o 
  10   4   1      497.43      548.23     20.67 o 
  12   4   1     3453.84     3382.48     50.20 o 
  14   4   1     1738.40     1931.98     51.92 o 
  16   4   1     2856.99     2287.81     23.08 o 
  18   4   1     1067.15     1082.95     19.39 o 
  20   4   1        1.34       18.79      3.66 o 
  22   4   1      189.90      188.48      6.90 o 
  24   4   1      556.89      507.70     10.02 o 
  26   4   1      159.69      207.37      6.48 o 
  28   4   1      779.53      677.95     32.88 o 
  30   4   1      262.45      361.55     21.36 o 
  32   4   1      928.37      705.01     50.66 o 
  34   4   1      120.37      116.23     10.21 o 
  36   4   1      103.70       81.57     15.39 o 
  38   4   1       84.71       61.45      9.67 o 
  40   4   1      170.88      125.21     15.62 o 
 -37   5   1      863.26      517.11     23.39 o 
 -35   5   1      936.38      663.37    139.05 o 
 -33   5   1      158.91      228.90     34.36 o 
 -31   5   1      704.91      602.37     58.86 o 
 -29   5   1      168.15      174.52     22.80 o 
 -27   5   1      342.36      320.62     11.34 o 
 -25   5   1      347.02      356.64      9.38 o 
 -23   5   1      154.47      188.71     10.04 o 
 -21   5   1      130.96      138.09      5.95 o 
 -19   5   1       13.70      103.13      5.41 o 
 -17   5   1      144.61      181.54      6.53 o 
 -15   5   1     1143.02     1252.11     15.83 o 
 -13   5   1       66.45       88.01      4.71 o 
 -11   5   1      326.36      390.27      8.09 o 
  -9   5   1     2195.71     2380.10     30.91 o 
  -7   5   1     1550.72     1588.81     17.85 o 
  -5   5   1     1025.59     1346.16     13.80 o 
  -3   5   1      608.68      557.45      8.34 o 
  -1   5   1      899.58      961.05     14.89 o 
   1   5   1     3607.72     3811.00     33.37 o 
   3   5   1      495.94      946.15     22.65 o 
   5   5   1      515.89      772.39     19.41 o 
   7   5   1     1012.00     1003.88     19.21 o 
   9   5   1       75.21      118.96      7.18 o 
  11   5   1      401.75      427.17     13.23 o 
  13   5   1     1237.66     1333.56     18.18 o 
  15   5   1      707.24      672.43     46.10 o 
  17   5   1     2199.57     2022.74     21.01 o 
  19   5   1      113.51      229.25     13.79 o 
  21   5   1      139.31       88.40      5.38 o 
  23   5   1      572.20      440.41     11.18 o 
  25   5   1      626.22      447.07     11.11 o 
  27   5   1       59.98       43.86      9.26 o 
  29   5   1      114.03       42.93      6.28 o 
  31   5   1       76.17      123.64     13.42 o 
  33   5   1      225.78      114.02     11.11 o 
  35   5   1      183.50      152.69     94.04 o 
 -30   6   1       63.87       45.14      4.27 o 
 -28   6   1      110.13      100.37     16.72 o 
 -26   6   1      566.44      483.70     16.82 o 
 -24   6   1      130.72      139.32     14.97 o 
 -22   6   1      153.14      217.90     10.07 o 
 -20   6   1      237.05      259.31     18.53 o 
 -18   6   1      394.18      514.46     22.62 o 
 -16   6   1      161.46      220.03     10.56 o 
 -14   6   1      859.13      979.02     16.42 o 
 -12   6   1       83.99      277.02      6.74 o 
 -10   6   1     1161.35     1297.34     13.32 o 
  -8   6   1      273.63      402.57      8.03 o 
  -6   6   1     1379.40     1295.57     13.62 o 
  -4   6   1       77.63       87.95      4.62 o 
  -2   6   1      482.62      589.64      8.87 o 
   0   6   1      544.94      608.72      9.97 o 
   2   6   1      336.38      419.59      7.57 o 
   4   6   1       67.67       60.87      4.16 o 
   6   6   1      217.89      209.59     10.06 o 
   8   6   1       53.25       69.75      4.56 o 
  10   6   1       34.97       37.43      6.76 o 
  12   6   1       39.56       39.86      5.10 o 
  14   6   1        2.35       13.42      3.52 o 
  16   6   1       93.03       62.02      5.21 o 
  18   6   1       17.30       31.19      4.16 o 
  20   6   1      136.45      196.78      7.59 o 
  22   6   1      385.51      270.28     24.81 o 
  24   6   1      186.77      113.77      6.03 o 
  26   6   1      156.53      107.82      4.78 o 
  28   6   1       25.18       13.15      2.46 o 
 -15   7   1      250.75      294.81      8.31 o 
 -13   7   1       63.86      134.22     10.18 o 
 -11   7   1      445.25      487.53     31.29 o 
  -9   7   1      216.88      288.15      9.91 o 
  -7   7   1      210.11      292.01     13.54 o 
  -5   7   1       25.82       47.22      4.00 o 
  -3   7   1       39.30      164.64      4.93 o 
  -1   7   1      157.54      212.02     11.99 o 
   1   7   1      268.13      371.01      8.71 o 
   3   7   1      213.24      282.48      7.76 o 
   5   7   1        3.59       60.91     18.04 o 
   7   7   1      438.42      550.54     11.13 o 
   9   7   1        6.54      108.35     17.33 o 
  11   7   1      564.62      595.85     35.13 o 
  13   7   1      194.40      264.65     40.93 o 
  15   7   1      553.69      538.94     11.76 o 
 -52   0   2     1607.96     1575.70     21.68 o 
 -50   0   2      549.09      468.39     15.97 o 
 -48   0   2        0.03       10.44      4.98 o 
 -46   0   2        0.72        3.55      5.59 o 
 -44   0   2        0.91        2.17      4.29 o 
 -42   0   2      459.09      497.10     12.63 o 
 -40   0   2      651.51      642.59     14.59 o 
 -38   0   2        4.92        4.02      4.35 o 
 -36   0   2      905.26      801.82     16.14 o 
 -34   0   2      213.85      202.99      9.03 o 
 -32   0   2      983.81      974.06     22.76 o 
 -30   0   2     3148.03     2673.66     58.45 o 
 -28   0   2     3111.77     2435.16     54.49 o 
 -26   0   2      614.22      489.77     44.54 o 
 -24   0   2     1063.40      833.47     69.64 o 
 -22   0   2     2111.23     1877.01    166.71 o 
 -20   0   2     3819.02     2977.31    128.61 o 
 -18   0   2     1383.91     1224.41     55.74 o 
 -16   0   2      600.30      638.71     33.71 o 
 -14   0   2    10895.75     8896.73     50.35 o 
 -12   0   2     1351.80     1009.27     16.05 o 
 -10   0   2    10345.83     8369.11    219.31 o 
  -8   0   2    15457.02    15231.10     71.14 o 
  -6   0   2     2918.54     3012.58     28.19 o 
  -4   0   2     3003.04     3237.29     32.39 o 
  -2   0   2     4322.40     4355.69     32.73 o 
   0   0   2     5646.30     5488.65     28.31 o 
   2   0   2     3102.00     2451.47     19.53 o 
   4   0   2     9471.83     8914.10     68.56 o 
   6   0   2    20873.36    20227.31    135.50 o 
   8   0   2    14616.52    13121.00     80.90 o 
  10   0   2     3425.88     3446.90     43.53 o 
  12   0   2      353.99      491.62     18.44 o 
  14   0   2     2238.59     2234.03     40.77 o 
  16   0   2      191.07      311.85     17.08 o 
  18   0   2     1076.91     1183.11     34.37 o 
  20   0   2      395.51      633.14     26.60 o 
  22   0   2       24.26        8.50      7.13 o 
  24   0   2      345.20      392.63     23.70 o 
  26   0   2     4998.86     5368.20    149.32 o 
  28   0   2      268.06      760.47     39.81 o 
  30   0   2     2185.77     2264.80     41.51 o 
  32   0   2       11.27       75.27      8.76 o 
  34   0   2      441.99      413.18     17.56 o 
  36   0   2      144.97      458.83     17.79 o 
  38   0   2      809.86     1030.82     24.22 o 
  40   0   2      225.39      268.96     10.29 o 
  42   0   2       16.75       89.50      6.42 o 
  44   0   2       74.89       42.45      4.54 o 
  46   0   2      324.83      349.12     11.78 o 
 -51   1   2       49.49      107.73      7.89 o 
 -49   1   2      117.43      110.81      5.61 o 
 -47   1   2      278.71      361.89      7.95 o 
 -45   1   2      524.02      587.07     14.07 o 
 -43   1   2      406.09      505.63      9.83 o 
 -41   1   2     1364.14     1553.17     32.06 o 
 -39   1   2     1512.36     1790.58     42.68 o 
 -37   1   2      155.09      435.11      9.92 o 
 -35   1   2       67.43      268.44      6.44 o 
 -33   1   2      470.61      648.43     11.20 o 
 -31   1   2     1461.79     1604.64     81.16 o 
 -29   1   2      377.61      643.06     56.50 o 
 -27   1   2      300.70      485.70     49.67 o 
 -25   1   2     4949.48     4354.94    245.73 o 
 -23   1   2      709.09      639.23     19.47 o 
 -21   1   2      179.97      203.29      8.76 o 
 -19   1   2     1183.20     1114.20     18.29 o 
 -17   1   2     1402.89     1230.41     24.40 o 
 -15   1   2      100.19      265.38      7.19 o 
 -13   1   2     6989.58     5755.27     99.61 o 
 -11   1   2      246.35      718.00     20.85 o 
  -9   1   2    17266.38    16425.06    115.28 o 
  -7   1   2    30413.48    30637.78    628.27 o 
  -5   1   2    22352.29    19987.27     73.53 o 
  -3   1   2    20043.29    19912.17     61.64 o 
  -1   1   2    19229.09    18360.80     33.78 o 
   1   1   2    13889.94    12990.41     37.47 o 
   3   1   2     5658.22     5104.20     24.20 o 
   5   1   2     3052.92     2697.14     29.01 o 
   7   1   2    11335.37    10660.82    129.89 o 
   9   1   2     4037.34     3809.81     26.28 o 
  11   1   2     1506.45     1598.25     18.22 o 
  13   1   2      849.42      861.75     14.51 o 
  15   1   2     6152.35     5733.06     69.78 o 
  17   1   2     4997.30     5106.80     79.45 o 
  19   1   2      565.95      574.09     14.48 o 
  21   1   2     2961.76     2889.71     41.62 o 
  23   1   2       48.26       66.21     10.07 o 
  25   1   2      320.37      333.42     17.55 o 
  27   1   2      402.35      414.41     19.71 o 
  29   1   2      184.42      204.91      8.04 o 
  31   1   2      214.79      191.27      7.43 o 
  33   1   2      129.29      152.53      7.95 o 
  35   1   2     1119.29     1013.10     18.27 o 
  37   1   2       13.73      100.03      7.50 o 
  39   1   2      176.80      150.48      7.80 o 
  41   1   2      478.60      535.54     13.45 o 
  43   1   2      498.63      493.17     10.04 o 
  45   1   2      198.62      249.78      7.61 o 
  47   1   2       97.57      106.60      4.98 o 
 -50   2   2      251.68      182.89      8.51 o 
 -48   2   2      250.94      182.86     12.61 o 
 -46   2   2      157.84      148.06      8.23 o 
 -44   2   2      536.21      489.62     18.47 o 
 -42   2   2      761.83      826.35     20.50 o 
 -40   2   2      809.26      842.37     20.27 o 
 -38   2   2      600.81      648.04     14.84 o 
 -36   2   2     1656.33     1498.86     16.98 o 
 -34   2   2      518.58      671.59     13.38 o 
 -32   2   2     1640.75     1772.53     20.86 o 
 -30   2   2     5218.15     5041.61     32.00 o 
 -28   2   2     1922.36     1964.32     97.58 o 
 -26   2   2     1231.26     1169.92     42.21 o 
 -24   2   2     1068.81     1221.49     49.56 o 
 -22   2   2      513.80      557.01     28.25 o 
 -20   2   2     2151.16     1991.27     38.05 o 
 -18   2   2      774.19      876.60     24.82 o 
 -16   2   2      533.82      488.90     18.48 o 
 -14   2   2     1079.46     1198.19     26.83 o 
 -12   2   2     4116.56     4095.70     47.06 o 
 -10   2   2     2116.29     2376.54     25.48 o 
  -8   2   2     1088.78     1010.02     16.07 o 
  -6   2   2     1884.88     1782.93     30.69 o 
  -4   2   2       69.36       95.11      4.10 o 
  -2   2   2     1191.14     1109.63     10.48 o 
   0   2   2     7564.09     7140.18     34.78 o 
   2   2   2     2267.60     2058.14     13.67 o 
   4   2   2      256.98      393.44      6.89 o 
   6   2   2     1041.81      965.79     15.73 o 
   8   2   2       93.26      102.22      6.01 o 
  10   2   2     1049.49     1147.48     17.68 o 
  12   2   2      745.97     1024.88     41.41 o 
  14   2   2      144.17      322.74     14.17 o 
  16   2   2       93.34      102.93      9.55 o 
  18   2   2      972.29     1031.28     26.94 o 
  20   2   2       54.50      148.17     11.70 o 
  22   2   2      312.54      281.52     15.91 o 
  24   2   2       64.03       90.06     10.82 o 
  26   2   2      470.53      493.19     16.52 o 
  28   2   2     1509.46     1503.92     32.04 o 
  30   2   2      140.14      159.65      6.89 o 
  32   2   2      698.94      675.41     14.58 o 
  34   2   2      299.28      330.28      8.48 o 
  36   2   2      292.80      240.60     11.36 o 
  38   2   2       60.01       42.72      5.91 o 
  40   2   2       30.53       33.33      3.70 o 
  42   2   2      142.24       95.79      6.38 o 
  44   2   2      100.22      118.27      7.12 o 
  46   2   2      113.53       83.24      4.83 o 
 -47   3   2      416.80      334.59     18.48 o 
 -45   3   2       40.53       73.59      3.72 o 
 -43   3   2      471.38      445.10     17.85 o 
 -41   3   2      244.32      253.92     16.19 o 
 -39   3   2      174.84      110.48      8.30 o 
 -37   3   2      911.00      972.16     36.92 o 
 -35   3   2     1893.06     2126.22    115.78 o 
 -33   3   2      618.86      698.12     13.91 o 
 -31   3   2      542.42      514.96     12.18 o 
 -29   3   2      651.72      568.67     14.53 o 
 -27   3   2      641.18      845.52     24.32 o 
 -25   3   2      528.23      553.47     16.70 o 
 -23   3   2     1229.73     1324.06     36.11 o 
 -21   3   2      174.55      353.52     19.41 o 
 -19   3   2     1644.26     1845.99     49.17 o 
 -17   3   2     1013.06     1102.97     54.57 o 
 -15   3   2     1740.52     1668.18     73.34 o 
 -13   3   2      145.01      252.66     11.94 o 
 -11   3   2      395.83      647.51     16.95 o 
  -9   3   2     3146.53     3105.15     40.06 o 
  -7   3   2      987.32     1093.57     17.02 o 
  -5   3   2     3319.35     3539.39     38.53 o 
  -3   3   2     1467.02     1733.75     39.73 o 
  -1   3   2      108.95      158.98      9.89 o 
   1   3   2     4185.03     4145.91     33.06 o 
   3   3   2      685.42      745.38     13.40 o 
   5   3   2     5352.97     5501.20     49.80 o 
   7   3   2      305.91      369.98     10.20 o 
   9   3   2      767.44      754.39     16.07 o 
  11   3   2      657.46      664.26     14.00 o 
  13   3   2       55.23       64.29      5.62 o 
  15   3   2     1465.84     1486.84     62.79 o 
  17   3   2     1862.42     1951.17     58.40 o 
  19   3   2      236.80      272.77     24.91 o 
  21   3   2     2385.87     2241.59     59.81 o 
  23   3   2       39.44      135.07      7.03 o 
  25   3   2      494.39      369.09      7.99 o 
  27   3   2      334.47      222.57     17.56 o 
  29   3   2      383.07      361.57     11.01 o 
  31   3   2      410.81      533.74     38.43 o 
  33   3   2      383.62      583.60     83.78 o 
  35   3   2      186.78      178.00      6.92 o 
  37   3   2       84.84       75.81      4.83 o 
  39   3   2      191.53      151.72     10.89 o 
  41   3   2       19.41       29.05      2.95 o 
  43   3   2       35.74       19.62      5.51 o 
 -44   4   2      205.50      183.59     67.28 o 
 -42   4   2      352.76      272.31      8.79 o 
 -40   4   2      409.76      315.27     24.94 o 
 -38   4   2      514.35      458.06     79.89 o 
 -36   4   2      714.55      737.91     29.85 o 
 -34   4   2       14.53      133.93      9.11 o 
 -32   4   2       67.19      218.46     12.30 o 
 -30   4   2      246.24      282.03      9.51 o 
 -28   4   2       89.84      104.21      7.61 o 
 -26   4   2     2277.56     2206.06     62.23 o 
 -24   4   2     1004.95     1046.02     22.61 o 
 -22   4   2      785.06      758.42     16.15 o 
 -20   4   2     1976.87     1889.94     55.93 o 
 -18   4   2      128.02      315.86      9.95 o 
 -16   4   2     4234.95     4228.40    122.48 o 
 -14   4   2     2203.58     2150.61    123.60 o 
 -12   4   2     2470.45     2547.03     44.60 o 
 -10   4   2     2061.59     2171.32     40.51 o 
  -8   4   2      826.65      988.69     39.66 o 
  -6   4   2      748.68      860.18     35.55 o 
  -4   4   2      299.47      302.51     15.64 o 
  -2   4   2       71.86      111.07     10.65 o 
   0   4   2      495.28      655.84     37.12 o 
   2   4   2      320.07      478.24     18.77 o 
   4   4   2     1103.35     1001.97     26.79 o 
   6   4   2      600.33      593.11     20.82 o 
   8   4   2       38.61       90.27     10.04 o 
  10   4   2      420.27      428.22     18.71 o 
  12   4   2     1323.23     1176.26     23.33 o 
  14   4   2      519.01      504.84     18.38 o 
  16   4   2     1573.39     1395.37     29.84 o 
  18   4   2      360.65      358.64     29.19 o 
  20   4   2      214.71      195.57     14.45 o 
  22   4   2     3565.98     3067.91     87.57 o 
  24   4   2      465.76      371.72     30.55 o 
  26   4   2     3823.17     3029.97     71.81 o 
  28   4   2      864.63      654.68     38.31 o 
  30   4   2      274.94      330.25     41.64 o 
  32   4   2       34.70       47.83      8.81 o 
  34   4   2      159.80       90.62     11.04 o 
  36   4   2      243.63      135.91     18.09 o 
  38   4   2       83.46       51.99      3.70 o 
  40   4   2       13.36       24.17      3.52 o 
 -39   5   2      135.33      140.89      6.26 o 
 -37   5   2      376.76      344.54      8.05 o 
 -35   5   2      243.09      119.46     23.78 o 
 -33   5   2      166.75      144.21      6.06 o 
 -31   5   2       28.51       85.24      6.49 o 
 -29   5   2      284.63      310.64     11.69 o 
 -27   5   2      999.15     1063.33     23.30 o 
 -25   5   2      137.38      166.52     10.30 o 
 -23   5   2       13.77      110.66      5.99 o 
 -21   5   2      975.79     1066.84     22.76 o 
 -19   5   2      284.66      320.80      9.88 o 
 -17   5   2      836.48      800.19     18.48 o 
 -15   5   2      858.73      826.58     14.55 o 
 -13   5   2     1447.20     1459.67     20.51 o 
 -11   5   2      183.61      176.57      6.34 o 
  -9   5   2      107.98      228.04      5.92 o 
  -7   5   2      235.66      708.39      9.74 o 
  -5   5   2     2172.68     2393.53     17.77 o 
  -3   5   2      159.40      163.45      5.59 o 
  -1   5   2      923.25      993.28     18.95 o 
   1   5   2     2012.66     1936.51     34.69 o 
   3   5   2      903.32     1219.67     23.47 o 
   5   5   2     1143.83     1169.35     51.24 o 
   7   5   2       57.78      223.57      6.82 o 
   9   5   2      475.28      638.42     33.05 o 
  11   5   2      632.11      635.24     30.63 o 
  13   5   2       90.96       99.76      6.59 o 
  15   5   2      446.31      593.27     18.81 o 
  17   5   2      692.32      918.04     32.46 o 
  19   5   2      495.54      452.18     25.42 o 
  21   5   2      138.71      117.88     14.91 o 
  23   5   2        4.03       12.71      4.70 o 
  25   5   2       22.37       34.76      6.01 o 
  27   5   2      328.58      210.29      9.65 o 
  29   5   2       92.60      108.09     30.41 o 
  31   5   2      104.26       47.86      7.34 o 
  33   5   2      125.78       97.41     15.00 o 
  35   5   2      175.00       60.45      4.66 o 
 -30   6   2       14.74       33.60      9.71 o 
 -28   6   2      220.55      226.25      6.61 o 
 -26   6   2       82.18       97.37      5.45 o 
 -24   6   2      105.14      123.20      8.00 o 
 -22   6   2       31.98      145.43      6.63 o 
 -20   6   2      356.19      400.55      8.70 o 
 -18   6   2      246.19      327.19     12.13 o 
 -16   6   2      829.46      934.02     12.77 o 
 -14   6   2       78.51      221.92      8.45 o 
 -12   6   2      317.78      562.60      8.20 o 
 -10   6   2      692.28      922.87     12.82 o 
  -8   6   2      470.68      612.00     13.50 o 
  -6   6   2      452.10      567.59     10.50 o 
  -4   6   2      443.19      571.58     13.15 o 
  -2   6   2      266.59      452.47     10.89 o 
   0   6   2     1170.98     1356.87     46.67 o 
   2   6   2     1137.13     1291.73     16.73 o 
   4   6   2      329.60      428.52      9.89 o 
   6   6   2      476.50      555.09     17.46 o 
   8   6   2      374.51      493.08     13.96 o 
  10   6   2      433.70      308.73     42.22 o 
  12   6   2       39.48        4.81      4.94 o 
  14   6   2       46.59       86.92      6.28 o 
  16   6   2       51.63       71.78      4.47 o 
  18   6   2      218.70      255.36     28.37 o 
  20   6   2      368.04      209.35      7.58 o 
  22   6   2      216.63      138.75     28.12 o 
  24   6   2       32.15       50.50      3.85 o 
  26   6   2      164.94      105.45     24.97 o 
 -13   7   2       76.35      110.76      6.41 o 
 -11   7   2       12.42       74.39     11.28 o 
  -9   7   2        0.54       44.96      3.58 o 
  -7   7   2      201.60      335.99     19.74 o 
  -5   7   2      102.76      166.94      5.41 o 
  -3   7   2      149.51      339.55     11.45 o 
  -1   7   2       63.07      146.15     30.37 o 
   1   7   2      160.05      246.82     16.30 o 
   3   7   2       16.11      126.87      6.86 o 
   5   7   2      129.27      155.25     52.15 o 
   7   7   2      307.99      361.92     38.36 o 
   9   7   2      231.77      238.53     72.81 o 
  11   7   2      113.74       72.75     17.57 o 
  13   7   2        7.38       31.05     12.43 o 
  15   7   2       20.35        7.11      3.24 o 
 -52   0   3      160.77      141.02      8.12 o 
 -50   0   3      578.31      619.42     19.31 o 
 -48   0   3      257.99      308.90     16.27 o 
 -46   0   3       11.68       27.80      6.61 o 
 -44   0   3      921.79      923.95     16.14 o 
 -42   0   3     2357.40     2279.57     27.52 o 
 -40   0   3       79.58       63.53      6.47 o 
 -38   0   3      405.27      364.33     11.65 o 
 -36   0   3      218.70      366.55     12.98 o 
 -34   0   3      862.67      904.66     24.36 o 
 -32   0   3       79.56      114.83      8.30 o 
 -30   0   3      920.20      792.32     33.29 o 
 -28   0   3      411.60      367.61     23.01 o 
 -26   0   3     2545.06     2150.89    268.09 o 
 -24   0   3       47.47       75.36     14.21 o 
 -22   0   3       12.03      425.86     35.05 o 
 -20   0   3     6109.62     4987.20    460.52 o 
 -18   0   3      303.98      469.74     13.99 o 
 -16   0   3     4256.76     3742.39     66.49 o 
 -14   0   3     3228.24     2690.49     29.37 o 
 -12   0   3      320.07      346.85     13.36 o 
 -10   0   3     1624.72     2043.64     30.45 o 
  -8   0   3    15743.43    15276.96     80.24 o 
  -6   0   3    51948.20    56373.52    532.34 o 
  -4   0   3    19501.77    19729.73    340.98 o 
  -2   0   3     6146.38     5826.15     47.37 o 
   0   0   3     1714.54     2039.90     49.39 o 
   2   0   3     6893.13     6080.91     79.86 o 
   4   0   3       93.13      125.69      6.67 o 
   6   0   3     3780.27     3474.14     56.38 o 
   8   0   3     1287.09     1544.41     22.21 o 
  10   0   3      703.73      770.27     16.92 o 
  12   0   3     9681.53     9849.06     63.51 o 
  14   0   3      742.51      774.48     19.32 o 
  16   0   3      801.85      890.57     21.97 o 
  18   0   3     6671.61     6939.30     64.09 o 
  20   0   3     1340.96     1588.34     32.43 o 
  22   0   3     2116.85     2220.80     40.28 o 
  24   0   3       17.38       95.33     10.64 o 
  26   0   3     1543.29     1441.89     63.48 o 
  28   0   3      730.24      664.25     16.62 o 
  30   0   3      755.72      911.17     22.49 o 
  32   0   3      260.76      279.19     15.36 o 
  34   0   3       23.05       44.18      9.42 o 
  36   0   3     1840.73     1801.40     31.84 o 
  38   0   3       13.95       69.83      9.10 o 
  40   0   3       23.43       11.62      4.69 o 
  42   0   3      447.68      515.47     23.55 o 
  44   0   3       41.62       35.66      6.68 o 
 -51   1   3      631.54      685.34     41.36 o 
 -49   1   3      448.05      454.16     25.56 o 
 -47   1   3     1660.73     1673.37     16.56 o 
 -45   1   3      107.03      133.57      6.40 o 
 -43   1   3      532.27      567.69     11.83 o 
 -41   1   3       64.57       63.99      5.21 o 
 -39   1   3      468.60      382.67      9.40 o 
 -37   1   3       54.31       90.91      5.25 o 
 -35   1   3      470.82      450.16      8.61 o 
 -33   1   3      787.49      881.14     13.38 o 
 -31   1   3     1475.39     1456.39    158.02 o 
 -29   1   3     1187.87     1341.94    154.71 o 
 -27   1   3     1045.05      931.07     92.36 o 
 -25   1   3     6003.85     5528.63    351.40 o 
 -23   1   3     3271.09     2853.35     97.02 o 
 -21   1   3     1784.79     1417.69     40.20 o 
 -19   1   3      447.36      448.49     25.22 o 
 -17   1   3      492.05      664.37     16.62 o 
 -15   1   3     2574.75     2809.50     37.78 o 
 -13   1   3     3272.35     4501.78     29.62 o 
 -11   1   3     2139.71     4795.90     29.25 o 
  -9   1   3    48366.88    55273.59    764.06 o 
  -7   1   3    15433.25    17607.48    100.13 o 
  -5   1   3     6146.12     8890.30     66.56 o 
  -1   1   3     6514.59     7986.52     34.76 o 
   1   1   3      394.96     1012.82      8.25 o 
   3   1   3     1912.48     1597.16     14.24 o 
   5   1   3     2207.65     2116.17     18.45 o 
   7   1   3     8726.34     8029.66     46.82 o 
   9   1   3     6351.66     6204.54     71.00 o 
  11   1   3     5686.50     5857.06    121.90 o 
  13   1   3     2411.71     2763.32     28.52 o 
  15   1   3      975.06     1173.15     19.90 o 
  17   1   3     4328.80     4211.33     69.47 o 
  19   1   3     1255.50     1269.24     23.00 o 
  21   1   3      441.94      467.24     19.85 o 
  23   1   3      283.94      323.71     17.66 o 
  25   1   3      133.68      121.99     10.18 o 
  27   1   3     1320.12     1362.04     18.84 o 
  29   1   3     3175.95     3361.39     31.52 o 
  31   1   3      343.06      415.09     15.05 o 
  33   1   3      872.62      920.79     21.74 o 
  35   1   3       30.91       20.50      6.20 o 
  37   1   3      554.05      602.07     13.55 o 
  39   1   3       21.61       23.90      5.08 o 
  41   1   3       76.80       80.95      6.58 o 
  43   1   3      117.37      164.98      5.72 o 
  45   1   3       21.48       19.76      3.36 o 
 -50   2   3        8.26       85.76      4.66 o 
 -48   2   3        2.53       18.63      2.79 o 
 -46   2   3      146.73      222.56      7.33 o 
 -44   2   3       15.04      200.78      6.97 o 
 -42   2   3      240.49      340.96      9.25 o 
 -40   2   3      641.08      539.08     13.20 o 
 -38   2   3      921.20      978.06     17.90 o 
 -36   2   3      904.53     1078.47     18.99 o 
 -34   2   3     1572.97     1645.13     23.34 o 
 -32   2   3      888.71      796.38     13.16 o 
 -30   2   3      759.58      753.26     11.16 o 
 -28   2   3      119.92      106.69     12.32 o 
 -26   2   3      228.66      188.45     18.14 o 
 -24   2   3      908.53      794.25     36.85 o 
 -22   2   3      594.70      703.45     26.66 o 
 -20   2   3     2003.05     2037.70     61.88 o 
 -18   2   3     1597.81     1979.99     39.79 o 
 -16   2   3     1865.57     2067.85    100.13 o 
 -14   2   3     2411.93     2555.69    134.22 o 
 -12   2   3     2109.10     2796.58     38.98 o 
 -10   2   3     3402.35     3589.96     82.98 o 
  -8   2   3     1896.99     2107.00     26.78 o 
  -6   2   3     5559.41     5676.40     37.17 o 
  -4   2   3     1081.21     1036.28     12.78 o 
  -2   2   3     9444.67     9542.77     51.76 o 
   0   2   3      453.40      589.52      8.54 o 
   2   2   3    15767.45    15976.82     68.03 o 
   4   2   3     1741.45     1933.57     22.92 o 
   6   2   3     2789.94     2926.40     22.12 o 
   8   2   3     1677.68     1648.20     15.06 o 
  10   2   3     1249.57     1210.99     19.85 o 
  12   2   3     4455.14     4705.10     76.25 o 
  14   2   3      790.53      799.16     22.98 o 
  16   2   3     2589.89     2515.35    100.07 o 
  18   2   3     1367.43     1433.90     49.49 o 
  20   2   3      111.24       96.38     10.87 o 
  22   2   3      204.40      195.69     14.61 o 
  24   2   3      141.66      127.97      6.27 o 
  26   2   3      158.36      152.63      8.00 o 
  28   2   3      679.70      508.21     16.79 o 
  30   2   3       55.47       74.34      5.09 o 
  32   2   3      334.66      288.53      8.09 o 
  34   2   3       17.41       21.87      3.75 o 
  36   2   3      203.62      202.00      7.48 o 
  38   2   3      143.43      155.32      5.65 o 
  40   2   3       19.38       12.67      4.61 o 
  42   2   3       68.64       85.08      4.90 o 
  44   2   3      113.65       84.61      5.14 o 
 -47   3   3      137.04      100.70      6.70 o 
 -45   3   3       22.37       31.26      3.07 o 
 -43   3   3      166.79      169.84      5.63 o 
 -41   3   3      161.53      128.22      5.08 o 
 -39   3   3      332.65      321.79     15.89 o 
 -37   3   3      465.93      465.89     11.90 o 
 -35   3   3      937.50      989.10     17.16 o 
 -33   3   3      427.61      514.76     11.46 o 
 -31   3   3      715.22      597.58     13.03 o 
 -29   3   3     3207.08     3133.67     50.81 o 
 -27   3   3      838.44      977.50     23.60 o 
 -25   3   3      307.39      496.71     13.85 o 
 -23   3   3       43.75      126.53     13.53 o 
 -21   3   3     1547.89     1660.39     67.60 o 
 -19   3   3      362.84      535.15     23.00 o 
 -17   3   3     1210.44     1406.69     60.57 o 
 -15   3   3     1511.47     1695.12     37.16 o 
 -13   3   3      142.06      275.86     15.73 o 
 -11   3   3     1288.97     1421.38     28.85 o 
  -9   3   3     3964.30     4192.13     39.76 o 
  -7   3   3     3627.15     3754.07     49.08 o 
  -5   3   3     2145.21     2356.56     30.68 o 
  -3   3   3     1471.45     1877.13     43.80 o 
  -1   3   3     2595.41     3096.73     36.25 o 
   1   3   3     3893.15     4276.11     59.97 o 
   3   3   3      731.99      665.93     13.14 o 
   5   3   3      852.55      820.12     15.61 o 
   7   3   3      290.17      366.07     14.37 o 
   9   3   3      143.75      177.32      7.88 o 
  11   3   3      428.79      398.87     11.41 o 
  13   3   3     1080.76     1101.63     28.58 o 
  15   3   3      500.60      513.18     20.72 o 
  17   3   3      957.68      744.12     43.10 o 
  19   3   3       71.89       57.20      5.53 o 
  21   3   3      301.68      334.10     10.16 o 
  23   3   3     2681.54     2298.28     32.57 o 
  25   3   3      565.24      531.31     15.12 o 
  27   3   3      109.40       81.50      5.78 o 
  29   3   3      322.84      289.95     14.79 o 
  31   3   3      792.24      732.35     67.86 o 
  33   3   3      268.43      227.39     15.33 o 
  35   3   3       85.47      116.58     14.66 o 
  37   3   3      403.18      332.34      8.70 o 
  39   3   3       73.98       71.78      7.93 o 
  41   3   3      182.46      146.20     39.92 o 
 -44   4   3      463.02      291.00     67.68 o 
 -42   4   3       35.45       60.21      9.38 o 
 -40   4   3     1019.89      846.52     13.46 o 
 -38   4   3      378.68      320.31     10.39 o 
 -36   4   3       25.40       28.16      6.60 o 
 -34   4   3      447.87      533.23     14.72 o 
 -32   4   3       10.25      138.81     12.61 o 
 -30   4   3     1239.66     1268.64     25.50 o 
 -28   4   3      380.98      432.63     18.66 o 
 -26   4   3      444.54      455.60     17.08 o 
 -24   4   3       94.93      142.12      7.44 o 
 -22   4   3      592.05      556.17     17.35 o 
 -20   4   3      257.38      347.62     10.20 o 
 -18   4   3      518.69      986.46     13.05 o 
 -16   4   3      762.44      875.86     18.03 o 
 -14   4   3     1104.96     1113.96     18.75 o 
 -12   4   3      741.48      797.08     31.82 o 
 -10   4   3      506.67      566.94     25.51 o 
  -8   4   3     3081.53     3210.67     48.27 o 
  -6   4   3      682.05     1020.58     27.13 o 
  -4   4   3      934.34     1155.61     60.75 o 
  -2   4   3      165.10      173.99     12.13 o 
   0   4   3      508.13      405.95     17.15 o 
   2   4   3      186.69      354.07     16.42 o 
   4   4   3      510.45      753.71     22.95 o 
   6   4   3     1337.96     1337.99     30.30 o 
   8   4   3      979.60     1011.91     14.68 o 
  10   4   3      400.98      362.59     25.91 o 
  12   4   3     1165.64     1213.80     50.82 o 
  14   4   3      770.05      695.51     68.86 o 
  16   4   3      630.35      564.53     19.62 o 
  18   4   3       10.87       58.09      4.57 o 
  20   4   3      493.99      443.43     13.93 o 
  22   4   3     3518.31     2714.60     99.36 o 
  24   4   3       18.54       82.75      9.91 o 
  26   4   3     1210.90      861.69     72.38 o 
  28   4   3      145.66      219.91     30.90 o 
  30   4   3      113.19       54.64      5.01 o 
  32   4   3      211.41      133.25      5.72 o 
  34   4   3      336.18      161.03      6.56 o 
  36   4   3      235.42      151.63     18.39 o 
  38   4   3       12.84        9.37      3.98 o 
 -37   5   3      292.26      257.91      6.94 o 
 -35   5   3      568.67      472.12     11.43 o 
 -33   5   3      112.15      112.23      7.07 o 
 -31   5   3       17.30       19.85      3.35 o 
 -29   5   3      378.71      498.29     19.28 o 
 -27   5   3      175.00      249.36      8.38 o 
 -25   5   3      153.54      212.26      9.08 o 
 -23   5   3       66.80       83.98      5.69 o 
 -21   5   3      487.73      457.95     14.34 o 
 -19   5   3      147.75      163.09      7.38 o 
 -17   5   3      864.32      821.97     16.65 o 
 -15   5   3      248.28      386.18      8.79 o 
 -13   5   3     1871.96     1970.43     18.28 o 
 -11   5   3      309.67      377.30      8.45 o 
  -9   5   3     1032.54     1090.09     13.60 o 
  -7   5   3     1730.77     1884.02     17.35 o 
  -5   5   3     2066.12     2090.44     23.14 o 
  -3   5   3      103.21      316.31      7.39 o 
  -1   5   3     1087.04     1294.65     36.86 o 
   1   5   3       29.22       35.65      4.99 o 
   3   5   3      177.00      282.39      7.50 o 
   5   5   3     1234.36     1028.42     48.73 o 
   7   5   3       75.55      112.08      7.95 o 
   9   5   3      271.73      197.83      8.77 o 
  11   5   3      720.60      669.05     24.59 o 
  13   5   3      110.91      186.95     43.28 o 
  15   5   3      637.03      460.93     52.70 o 
  17   5   3      481.82      314.53     12.75 o 
  19   5   3      332.54      220.94     22.09 o 
  21   5   3       48.78       32.04      3.88 o 
  23   5   3      391.02      286.92     26.07 o 
  25   5   3       33.20       12.78      3.85 o 
  27   5   3      161.14      178.08     47.52 o 
  29   5   3      121.61       84.71     24.36 o 
  31   5   3       40.88        4.64      5.64 o 
  33   5   3       64.86       38.07      4.26 o 
 -30   6   3      235.09      217.93      8.06 o 
 -28   6   3       60.82       88.98      6.37 o 
 -26   6   3      104.39      148.98      4.91 o 
 -24   6   3      341.55      427.11     10.36 o 
 -22   6   3      337.57      425.37      8.62 o 
 -20   6   3       43.25       91.54      4.63 o 
 -18   6   3      448.15      622.71      9.52 o 
 -16   6   3      263.85      469.97      9.12 o 
 -14   6   3      363.69      495.16      9.77 o 
 -12   6   3      488.25      793.37     12.82 o 
 -10   6   3      107.39      232.57      6.28 o 
  -8   6   3      242.49      239.29      6.33 o 
  -6   6   3      277.78      291.00      7.83 o 
  -4   6   3      789.23      782.42     14.76 o 
  -2   6   3      850.78     1071.99     16.73 o 
   0   6   3      249.77      248.08      9.74 o 
   2   6   3      520.54      605.15     13.67 o 
   4   6   3      628.81      615.51     20.39 o 
   6   6   3      165.86      142.60      8.76 o 
   8   6   3      885.96      717.79     31.14 o 
  10   6   3      137.94      121.96      8.96 o 
  12   6   3      897.64      744.72     12.53 o 
  14   6   3      171.34      153.46      6.56 o 
  16   6   3      734.65      451.46     19.40 o 
  18   6   3      117.83      134.69      9.49 o 
  20   6   3       25.17        3.70      3.87 o 
  22   6   3       30.60        8.19      4.29 o 
  24   6   3      213.60      104.49     23.74 o 
 -15   7   3      157.27      135.41      9.84 o 
 -13   7   3      169.50      356.31     10.73 o 
 -11   7   3      173.79      365.14      8.29 o 
  -9   7   3       57.28      155.88      6.11 o 
  -7   7   3      100.95      177.12      6.69 o 
  -5   7   3      301.88      397.62     11.52 o 
  -3   7   3      118.13      321.82     14.42 o 
  -1   7   3      239.77      325.84    111.54 o 
   1   7   3      132.43      148.41      6.64 o 
   3   7   3       93.36      123.27     33.23 o 
   5   7   3      103.94      110.82     30.34 o 
   7   7   3      258.05      259.47     33.77 o 
   9   7   3       42.66       52.21     21.44 o 
  11   7   3      173.13      139.42     28.84 o 
 -52   0   4        7.22       10.25      4.60 o 
 -50   0   4       32.65       84.26      9.02 o 
 -48   0   4       16.16       32.70      8.45 o 
 -46   0   4        0.45        0.39      8.24 o 
 -44   0   4      586.45      589.32     13.43 o 
 -42   0   4     5406.96     5233.29     52.30 o 
 -40   0   4      207.92      265.27     10.27 o 
 -38   0   4       57.33      208.02      9.39 o 
 -36   0   4       87.18      103.14      7.42 o 
 -34   0   4      653.30      670.24     14.74 o 
 -32   0   4      347.94      354.42     16.14 o 
 -30   0   4     1420.49     1137.78     42.06 o 
 -28   0   4      194.02      159.51     18.64 o 
 -26   0   4      765.47      692.55     77.58 o 
 -24   0   4        0.32      258.58     33.18 o 
 -22   0   4     2298.81     1994.56    168.71 o 
 -20   0   4      499.69      518.41     19.77 o 
 -18   0   4     2378.13     2002.03     70.44 o 
 -16   0   4     5460.49     4967.47     45.11 o 
 -14   0   4     1214.37     1255.25     28.09 o 
 -12   0   4       37.34      260.27     13.48 o 
 -10   0   4       94.55      388.25     15.26 o 
  -8   0   4     6399.93     6056.36    180.43 o 
  -6   0   4      593.01      842.65     15.32 o 
  -4   0   4     3110.82     3038.50     40.02 o 
  -2   0   4     1007.02     1290.25     26.23 o 
   0   0   4    17985.96    17271.02    174.67 o 
   2   0   4     5195.30     4543.79     38.12 o 
   4   0   4      746.95      738.09     16.11 o 
   6   0   4      654.28      749.88     16.99 o 
   8   0   4      220.75      252.79     11.00 o 
  10   0   4    11450.87    11967.18     73.91 o 
  12   0   4    12255.73    12993.53     86.55 o 
  14   0   4      233.74      390.76     15.46 o 
  16   0   4      651.50      606.62     20.04 o 
  18   0   4       16.00      148.57     11.78 o 
  20   0   4      773.18      802.14     25.30 o 
  22   0   4     2284.63     2237.72     43.48 o 
  24   0   4        2.81      112.13      9.81 o 
  26   0   4     2140.42     2101.87     45.89 o 
  28   0   4      200.62      198.60     12.11 o 
  30   0   4     3736.52     3835.67     67.12 o 
  32   0   4       47.78       62.86     10.06 o 
  34   0   4      340.70      276.63     14.36 o 
  36   0   4        0.51        3.13      7.21 o 
  38   0   4      185.10      240.15     11.47 o 
  40   0   4      135.29      186.37      9.15 o 
  42   0   4       75.22      132.82     11.47 o 
  44   0   4       29.76       45.30      6.84 o 
 -51   1   4      386.72      346.24     24.58 o 
 -49   1   4      513.11      526.87     13.12 o 
 -47   1   4      661.22      730.60     17.65 o 
 -45   1   4      478.18      412.59      9.68 o 
 -43   1   4      511.76      458.18     10.81 o 
 -41   1   4      286.93      379.91     10.32 o 
 -39   1   4     1582.31     1554.27     17.71 o 
 -37   1   4      194.56      219.75      7.55 o 
 -35   1   4      120.32      183.91      5.93 o 
 -33   1   4       12.24       86.09      4.86 o 
 -31   1   4      883.13      971.60     14.91 o 
 -29   1   4      862.49      838.23    101.10 o 
 -27   1   4      916.42      969.38     69.21 o 
 -25   1   4      778.90      774.52     45.91 o 
 -23   1   4     2556.52     2138.61    148.72 o 
 -21   1   4     3125.05     2801.61    136.37 o 
 -19   1   4      305.37      388.50     10.12 o 
 -17   1   4     3278.54     3147.59     58.25 o 
 -15   1   4    11272.01    11123.83    238.90 o 
 -13   1   4     4660.41     3808.66     54.31 o 
 -11   1   4     4769.25     4691.97     37.09 o 
  -9   1   4     1003.63     1065.69     17.76 o 
  -7   1   4     1127.80     1412.16     48.56 o 
  -5   1   4      162.90      362.75     13.09 o 
  -3   1   4      834.85     1055.05     11.91 o 
  -1   1   4     1956.85     1970.68     13.98 o 
   1   1   4      217.57      308.30      9.85 o 
   3   1   4      727.57      773.94      9.82 o 
   5   1   4      227.20      205.46      7.89 o 
   7   1   4     2256.85     1996.55     39.32 o 
   9   1   4     3412.56     3750.82     31.36 o 
  11   1   4     1197.84     1424.09     27.81 o 
  13   1   4     1056.55     1400.19     33.25 o 
  15   1   4     1523.82     1723.66     33.87 o 
  17   1   4     2489.74     2918.81     74.09 o 
  19   1   4     1879.45     1942.95     38.25 o 
  21   1   4     2302.46     2302.35     64.38 o 
  23   1   4     1427.53     1563.06     31.34 o 
  25   1   4      115.52      441.25     11.63 o 
  27   1   4     2259.40     2635.78     29.90 o 
  29   1   4      417.12      459.49     16.04 o 
  31   1   4      329.09      313.29     13.78 o 
  33   1   4      403.30      415.80     14.72 o 
  35   1   4      121.73      113.54      7.90 o 
  37   1   4      118.88      191.77      8.28 o 
  39   1   4      484.98      564.59     14.99 o 
  41   1   4       88.39      123.39      4.52 o 
  43   1   4       53.08      111.07     12.81 o 
 -50   2   4      239.62      227.94      6.49 o 
 -48   2   4      249.04      286.57      9.94 o 
 -46   2   4      553.46      620.17      9.98 o 
 -44   2   4     1097.09     1098.17     19.38 o 
 -42   2   4      527.60      525.60     11.00 o 
 -40   2   4     1653.51     1622.68     19.22 o 
 -38   2   4     1114.23     1301.24     17.74 o 
 -36   2   4      927.83      888.61     17.22 o 
 -34   2   4       35.03       56.82      6.11 o 
 -32   2   4     1481.74     1392.21     19.39 o 
 -30   2   4      240.57      227.66      7.97 o 
 -28   2   4     1009.24      862.73     20.61 o 
 -26   2   4      612.22      508.83     29.46 o 
 -24   2   4      612.80      625.44     29.79 o 
 -22   2   4      303.56      230.20     15.52 o 
 -20   2   4     1655.85     1581.09    122.21 o 
 -18   2   4      975.39      930.97     45.83 o 
 -16   2   4     1227.99     1414.81     57.50 o 
 -14   2   4      432.45      562.50     19.81 o 
 -12   2   4      779.62      869.54     24.68 o 
 -10   2   4     2426.30     2922.56     81.94 o 
  -8   2   4     4652.54     4599.89     79.03 o 
  -6   2   4     7448.10     7614.25     49.54 o 
  -4   2   4     5116.69     5009.15     58.34 o 
  -2   2   4     3969.66     3899.91     23.16 o 
   0   2   4     2718.75     2407.46     25.05 o 
   2   2   4     3456.03     3325.03     21.31 o 
   4   2   4     3179.04     2974.08     19.55 o 
   6   2   4      736.00      690.92     10.29 o 
   8   2   4     1113.78      975.22     17.34 o 
  10   2   4      665.74      668.94     15.78 o 
  12   2   4     4724.41     4577.50     94.58 o 
  14   2   4     2974.08     2823.42     99.47 o 
  16   2   4     1747.84     1524.58     72.65 o 
  18   2   4      473.19      445.62     16.20 o 
  20   2   4      898.48      871.53     29.04 o 
  22   2   4     1085.64     1027.05     21.01 o 
  24   2   4     1881.86     1880.09     51.76 o 
  26   2   4      939.77      951.88     53.64 o 
  28   2   4       79.13       91.66      7.07 o 
  30   2   4      192.04      213.83      6.87 o 
  32   2   4      178.59      227.95      9.94 o 
  34   2   4      155.92      146.55      6.88 o 
  36   2   4      181.33      173.99     12.36 o 
  38   2   4      154.32      138.98     16.08 o 
  40   2   4      104.18       79.36      7.93 o 
  42   2   4      139.17      138.48      7.44 o 
 -47   3   4      297.98      286.95      7.00 o 
 -45   3   4      131.54       94.36      4.14 o 
 -43   3   4      240.38      227.08      6.20 o 
 -41   3   4      117.12      182.39      5.45 o 
 -39   3   4       74.88      109.31      5.47 o 
 -37   3   4      144.26      184.01      8.27 o 
 -35   3   4      715.63      706.15     18.21 o 
 -33   3   4      559.37      647.26     17.95 o 
 -31   3   4       15.66       67.25      7.65 o 
 -29   3   4     1169.41     1048.17     22.13 o 
 -27   3   4      908.31      808.46     15.62 o 
 -25   3   4     1638.97     1617.22     20.26 o 
 -23   3   4     1461.69     1549.22     21.99 o 
 -21   3   4      402.52      460.18     28.78 o 
 -19   3   4     2926.65     2798.86     52.04 o 
 -17   3   4     1540.32     1743.37     97.31 o 
 -15   3   4     1585.03     1630.80     77.31 o 
 -13   3   4     1629.27     1660.09    136.89 o 
 -11   3   4     1606.60     1495.36    121.56 o 
  -9   3   4      264.02      234.71      8.93 o 
  -7   3   4     1439.93     1668.40     24.13 o 
  -5   3   4     4088.86     3989.62     69.06 o 
  -3   3   4      142.13      237.59     10.44 o 
  -1   3   4      214.28      283.46      7.85 o 
   1   3   4     1855.91     1946.70     30.74 o 
   3   3   4     4312.11     4154.67     37.21 o 
   5   3   4      487.95      531.73     15.77 o 
   7   3   4     1667.87     1517.66     29.47 o 
   9   3   4     1881.10     1857.70     27.70 o 
  11   3   4      467.47      482.95     20.07 o 
  13   3   4      174.42      245.41     15.68 o 
  15   3   4      512.25      363.78     37.96 o 
  17   3   4      359.85      367.83     35.68 o 
  19   3   4     1237.42     1151.70     16.84 o 
  21   3   4     1942.47     1599.16     26.87 o 
  23   3   4      739.56      617.27     17.97 o 
  25   3   4      971.39      818.40     31.69 o 
  27   3   4      732.41      672.01     15.90 o 
  29   3   4     1122.92      871.38     20.59 o 
  31   3   4      674.24      503.08     17.59 o 
  33   3   4      344.12      287.77     30.57 o 
  35   3   4        9.61       34.25      4.58 o 
  37   3   4       75.65       38.23     11.19 o 
  39   3   4       53.74       25.89      4.39 o 
  41   3   4       44.93       54.85      5.43 o 
 -44   4   4       32.34       72.59      4.80 o 
 -42   4   4       27.00       58.77      8.48 o 
 -40   4   4       53.05      128.65      7.94 o 
 -38   4   4       15.61      117.96      5.48 o 
 -36   4   4      630.11      723.39     40.19 o 
 -34   4   4       61.48       95.41      8.61 o 
 -32   4   4      131.01      134.35      7.05 o 
 -30   4   4     2223.94     2282.45     64.60 o 
 -28   4   4     1314.55     1378.15     21.64 o 
 -26   4   4      180.45      213.44      7.68 o 
 -24   4   4      670.03      760.42     15.77 o 
 -22   4   4      732.79      779.87     13.09 o 
 -20   4   4     1172.22     1055.81     18.29 o 
 -18   4   4      558.40      661.26     11.98 o 
 -16   4   4      549.51      584.62     10.44 o 
 -14   4   4       90.60       69.64      4.49 o 
 -12   4   4      288.44      386.65      9.88 o 
 -10   4   4      884.64      893.97     12.05 o 
  -8   4   4     1921.20     2351.87     30.39 o 
  -6   4   4       93.18      608.91     26.22 o 
  -4   4   4       77.09      320.83     59.69 o 
  -2   4   4      738.18      733.68     68.09 o 
   0   4   4      131.78      137.54     23.24 o 
   2   4   4     1007.17      966.00     18.64 o 
   4   4   4      638.80      442.96     54.11 o 
   6   4   4     2403.27     1916.32     30.84 o 
   8   4   4      276.44      317.49     38.84 o 
  10   4   4       12.49       96.63     10.61 o 
  12   4   4       54.83       53.56      9.19 o 
  14   4   4      120.51      161.63      7.77 o 
  16   4   4      221.07      298.35     39.24 o 
  18   4   4       63.04      211.82     20.33 o 
  20   4   4      272.04      326.11     38.68 o 
  22   4   4      502.52      513.98     73.96 o 
  24   4   4      232.67      174.65     17.53 o 
  26   4   4      213.69      165.58      6.43 o 
  28   4   4      348.62      190.09      6.21 o 
  30   4   4      705.03      494.88      8.82 o 
  32   4   4       69.45       66.65      4.19 o 
  34   4   4       13.45       15.27      3.86 o 
  36   4   4      201.25      165.75     16.68 o 
 -37   5   4      104.91      100.09      6.88 o 
 -35   5   4      486.04      408.64      9.00 o 
 -33   5   4       91.37      118.10      5.32 o 
 -31   5   4       97.81      132.26      6.11 o 
 -29   5   4      134.51      158.25      8.16 o 
 -27   5   4      422.29      453.58     11.92 o 
 -25   5   4      779.26      879.83     17.89 o 
 -23   5   4      120.37      201.83      7.69 o 
 -21   5   4      161.86      299.18      8.25 o 
 -19   5   4      697.39      793.20     16.59 o 
 -17   5   4      180.74      195.60      6.81 o 
 -15   5   4      197.11      181.48      6.50 o 
 -13   5   4       66.98      176.71      6.47 o 
 -11   5   4      695.89      784.69     15.27 o 
  -9   5   4     1725.75     1889.59     20.66 o 
  -7   5   4      323.66      293.67      8.75 o 
  -5   5   4      541.39      512.07     12.51 o 
  -3   5   4     1318.75     1483.08     33.77 o 
  -1   5   4       86.21      301.02     25.14 o 
   1   5   4      950.07      873.73     60.38 o 
   3   5   4      460.31      506.17      9.29 o 
   5   5   4     1029.18      705.21     13.79 o 
   7   5   4      509.04      576.67     13.28 o 
   9   5   4      344.79      152.75     10.92 o 
  11   5   4       87.16       86.14      5.52 o 
  13   5   4      816.33      788.30     20.59 o 
  15   5   4      468.90      403.93     44.92 o 
  17   5   4       61.15       67.10     15.91 o 
  19   5   4      341.96      251.16     12.26 o 
  21   5   4      362.15      286.13      7.72 o 
  23   5   4      194.21      127.42     21.61 o 
  25   5   4      218.94      201.19     47.90 o 
  27   5   4      239.48      115.74     13.30 o 
  29   5   4      181.78      127.67      4.82 o 
  31   5   4      135.10       43.30     10.26 o 
 -30   6   4      166.13      213.61      7.69 o 
 -28   6   4       97.21      118.66     11.25 o 
 -26   6   4       89.85      140.37      6.15 o 
 -24   6   4      117.36      152.14      7.48 o 
 -22   6   4       75.45      172.72      7.70 o 
 -20   6   4      557.92      637.42     13.08 o 
 -18   6   4       53.39      187.75      9.92 o 
 -16   6   4      293.02      435.97     10.72 o 
 -14   6   4      376.78      486.94     11.96 o 
 -12   6   4       28.50       85.26      5.86 o 
 -10   6   4       93.27      170.90      8.59 o 
  -8   6   4      908.27     1021.81     16.04 o 
  -6   6   4      296.67      404.63     16.43 o 
  -4   6   4      343.00      362.56     20.66 o 
  -2   6   4      107.26      183.05      7.49 o 
   0   6   4       38.69       32.69      7.38 o 
   2   6   4      168.59      184.13      6.77 o 
   4   6   4       83.51       75.23      7.35 o 
   6   6   4       77.47       70.41      4.39 o 
   8   6   4      373.11      355.70     23.68 o 
  10   6   4      137.37      219.10     12.64 o 
  12   6   4      755.88      569.15     15.81 o 
  14   6   4       98.45      207.23     18.95 o 
  16   6   4      176.56       95.51      5.92 o 
  18   6   4      125.17       43.74      4.87 o 
  20   6   4       15.44       17.46      3.39 o 
  22   6   4      254.68      150.51     53.50 o 
 -15   7   4      276.94      314.74      8.73 o 
 -13   7   4      205.19      230.20      5.99 o 
 -11   7   4       34.59      102.48      4.80 o 
  -9   7   4      285.23      358.00     12.87 o 
  -7   7   4      197.58      349.75      8.06 o 
  -5   7   4      165.11      132.90      5.66 o 
  -3   7   4       86.31      143.63     14.43 o 
  -1   7   4       31.84       53.30     30.27 o 
   1   7   4       66.69       91.75     42.96 o 
   3   7   4       90.86      138.29     76.01 o 
   5   7   4       49.92       59.79     25.49 o 
   7   7   4      290.05      106.68      5.56 o 
 -52   0   5      178.77      149.54      5.99 o 
 -50   0   5      225.90      213.00     12.05 o 
 -48   0   5        4.83       12.65      7.29 o 
 -46   0   5        4.96        6.90      8.14 o 
 -44   0   5       10.72        3.92      8.51 o 
 -42   0   5      180.23      209.19     10.91 o 
 -40   0   5     1055.19     1034.12     18.48 o 
 -38   0   5      875.51      835.79     16.91 o 
 -36   0   5        8.27       52.74      6.46 o 
 -34   0   5    11744.21    11894.86     72.76 o 
 -32   0   5     1870.23     1708.51     27.39 o 
 -30   0   5     3091.77     2577.20     68.58 o 
 -28   0   5      819.93      903.81     40.36 o 
 -26   0   5     2655.65     2491.97    341.63 o 
 -24   0   5     1974.88     1525.52    130.07 o 
 -22   0   5      146.81       95.80      9.18 o 
 -20   0   5      590.34      570.90     21.03 o 
 -18   0   5     3995.16     3535.96     99.93 o 
 -16   0   5      427.21      539.52     21.22 o 
 -14   0   5      169.73      228.54     14.51 o 
 -12   0   5      534.09      606.79     21.60 o 
 -10   0   5     1624.20     1671.33     34.41 o 
  -8   0   5     6254.11     6014.23     47.87 o 
  -6   0   5      185.38      415.95     12.67 o 
  -4   0   5      880.74     1019.95     19.08 o 
  -2   0   5      404.62      686.40     22.34 o 
   0   0   5     1073.45     1218.47     30.08 o 
   2   0   5     1396.01     1264.01     23.23 o 
   4   0   5     1631.91     1871.68     28.61 o 
   6   0   5     6347.02     5985.15     52.72 o 
   8   0   5     5442.73     5522.19     59.56 o 
  10   0   5     1789.96     1885.67     32.36 o 
  12   0   5     1667.71     1665.23     32.02 o 
  14   0   5        3.35       59.58      8.43 o 
  16   0   5       53.51       23.31      7.13 o 
  18   0   5      294.84      290.88     16.44 o 
  20   0   5      764.30      864.51     28.16 o 
  22   0   5      129.75      242.61     13.07 o 
  24   0   5      385.47      368.62     13.14 o 
  26   0   5      571.92      514.57     19.88 o 
  28   0   5      210.74      243.69     14.83 o 
  30   0   5      215.98      385.43     16.90 o 
  32   0   5      261.80      376.24     15.81 o 
  34   0   5     1427.99     1494.91     28.30 o 
  36   0   5      152.60      225.66     10.98 o 
  38   0   5     1218.77     1512.53     35.79 o 
  40   0   5      387.53      444.35     17.94 o 
  42   0   5        0.01       20.78      6.20 o 
 -51   1   5      192.47      223.06      5.16 o 
 -49   1   5       48.84      109.04      5.56 o 
 -47   1   5       13.21      131.49      6.45 o 
 -45   1   5      820.55     1263.55     18.17 o 
 -43   1   5      346.84      736.90     13.06 o 
 -41   1   5      356.40      452.78     10.96 o 
 -39   1   5     1639.80     1822.03     21.15 o 
 -37   1   5     1738.93     1770.60     20.96 o 
 -35   1   5     2376.55     2321.38     34.59 o 
 -33   1   5      232.64      356.60     10.01 o 
 -31   1   5       39.13       40.06      3.86 o 
 -29   1   5      693.97      607.96     52.61 o 
 -27   1   5      799.19      891.56     88.27 o 
 -25   1   5      561.86      502.85     48.05 o 
 -23   1   5      224.64      291.91     12.56 o 
 -21   1   5     3268.66     3098.78     66.36 o 
 -19   1   5     2354.40     2266.04     57.72 o 
 -17   1   5     1009.73     1310.89     36.69 o 
 -15   1   5      604.39      586.36     13.88 o 
 -13   1   5    13632.57    12917.33     70.92 o 
 -11   1   5     1380.63     1207.96     35.17 o 
  -9   1   5     3431.36     3340.28     92.00 o 
  -7   1   5     2998.90     2773.19     53.01 o 
  -5   1   5      346.99      334.75      8.98 o 
  -3   1   5     2255.08     2124.23     60.27 o 
  -1   1   5      174.52      199.11      6.72 o 
   1   1   5      238.30      331.87      8.57 o 
   3   1   5       22.75       23.68      3.70 o 
   5   1   5      373.66      360.41      9.42 o 
   7   1   5     2429.26     2453.80     28.74 o 
   9   1   5      428.60      707.88     16.65 o 
  11   1   5       24.06      168.52      9.33 o 
  13   1   5      790.85      901.41     25.87 o 
  15   1   5      575.43      555.03     14.51 o 
  17   1   5     1919.34     2106.38     40.17 o 
  19   1   5     1022.25     1194.50     26.84 o 
  21   1   5     1669.49     1784.44     27.39 o 
  23   1   5      686.69      844.34     17.45 o 
  25   1   5      127.36      133.14      9.65 o 
  27   1   5      272.71      360.49     12.73 o 
  29   1   5      412.74      394.19     14.81 o 
  31   1   5       65.02       88.51      9.20 o 
  33   1   5       56.42       95.91      8.90 o 
  35   1   5      177.17      254.15      9.27 o 
  37   1   5      226.53      290.31      8.54 o 
  39   1   5       92.26      147.54      6.66 o 
  41   1   5       73.61       95.97      4.58 o 
 -50   2   5      603.53      468.06      6.77 o 
 -48   2   5      160.47      194.24      9.51 o 
 -46   2   5      475.26      496.79     10.25 o 
 -44   2   5      300.28      391.09     10.18 o 
 -42   2   5       67.98      167.42      5.95 o 
 -40   2   5     1282.64     1315.90     17.03 o 
 -38   2   5       32.97      217.29      7.97 o 
 -36   2   5      256.55      314.71      9.24 o 
 -34   2   5     1444.32     1320.60     17.59 o 
 -32   2   5      172.52      216.61      7.87 o 
 -30   2   5      640.50      700.70     13.81 o 
 -28   2   5      614.12      754.35     18.06 o 
 -26   2   5      234.77      311.68     26.30 o 
 -24   2   5      627.77      546.34     36.00 o 
 -22   2   5      455.66      403.53     19.94 o 
 -20   2   5      228.87      326.89     21.63 o 
 -18   2   5     2418.80     2592.91    127.53 o 
 -16   2   5     3953.40     4009.75     81.96 o 
 -14   2   5     8041.46     7747.19    103.65 o 
 -12   2   5     6443.40     6184.51     69.60 o 
 -10   2   5     3304.10     3643.74     86.16 o 
  -8   2   5    10369.53    10406.69    103.46 o 
  -6   2   5     3841.94     3975.48     41.44 o 
  -4   2   5     2101.18     2102.32     25.65 o 
  -2   2   5      393.72      536.09     11.32 o 
   0   2   5     2193.17     2319.22     22.69 o 
   2   2   5      365.69      428.12     10.08 o 
   4   2   5     1652.66     1584.19     34.98 o 
   6   2   5     2572.10     2475.47     46.03 o 
   8   2   5      787.27      867.23     18.26 o 
  10   2   5     2083.86     1899.71     28.15 o 
  12   2   5     5279.48     4975.08     76.31 o 
  14   2   5       38.49       39.80      6.72 o 
  16   2   5      745.91      678.63     19.99 o 
  18   2   5       49.63      137.28      6.51 o 
  20   2   5     1630.99     1805.44     48.28 o 
  22   2   5      435.67      527.96     18.82 o 
  24   2   5     2890.46     2741.15     49.26 o 
  26   2   5       16.11       94.44      8.41 o 
  28   2   5      714.22      625.54     19.94 o 
  30   2   5       65.31      110.40     10.42 o 
  32   2   5      528.97      508.98     26.96 o 
  34   2   5      209.97      227.41     10.37 o 
  36   2   5       24.10       36.82     10.66 o 
  38   2   5      375.84      369.68     15.07 o 
  40   2   5       92.25       77.11     15.98 o 
 -47   3   5      104.01      100.07      4.24 o 
 -45   3   5       65.32       60.70      3.81 o 
 -43   3   5      124.68      138.80      5.69 o 
 -41   3   5      188.57      281.42      8.46 o 
 -39   3   5     1244.53     1179.61     39.79 o 
 -37   3   5      462.56      590.38     16.09 o 
 -35   3   5      672.04      614.00     16.77 o 
 -33   3   5      378.87      453.93     15.04 o 
 -31   3   5     1657.05     1610.50     22.25 o 
 -29   3   5      106.90      338.73     11.05 o 
 -27   3   5      283.75      596.78     12.42 o 
 -25   3   5     1354.54     1421.81     26.73 o 
 -23   3   5      380.95      386.35     12.41 o 
 -21   3   5     1381.41     1441.72     27.96 o 
 -19   3   5      850.83      930.87     54.64 o 
 -17   3   5      325.99      402.79     50.03 o 
 -15   3   5      835.02      739.63     68.91 o 
 -13   3   5      129.16      129.30     12.28 o 
 -11   3   5      667.20      614.67     22.26 o 
  -9   3   5     1920.52     1611.50     30.91 o 
  -7   3   5      465.83      472.54     15.13 o 
  -5   3   5      530.54      527.67     22.69 o 
  -3   3   5     1037.27     1116.84     38.66 o 
  -1   3   5     2231.06     2200.24     35.51 o 
   1   3   5      491.93      560.30     15.31 o 
   3   3   5     2452.30     2167.68    155.81 o 
   5   3   5      273.09      366.66     17.30 o 
   7   3   5      401.87      333.56     17.00 o 
   9   3   5      405.19      404.58     19.18 o 
  11   3   5      460.44      288.06     24.42 o 
  13   3   5      459.61      375.11     11.00 o 
  15   3   5        7.02       51.40      6.01 o 
  17   3   5     1497.17     1142.29     28.27 o 
  19   3   5     3011.07     2638.55     35.16 o 
  21   3   5      650.38      515.48     20.52 o 
  23   3   5      229.45      203.13     23.46 o 
  25   3   5     1137.96      797.97     33.12 o 
  27   3   5      264.89      195.84     26.59 o 
  29   3   5       75.24      120.80     17.44 o 
  31   3   5      242.03      157.20     22.57 o 
  33   3   5      189.61      131.67      7.31 o 
  35   3   5      257.59      235.38     24.04 o 
  37   3   5       48.96       67.00      9.24 o 
  39   3   5       51.37       10.29      4.26 o 
 -42   4   5       65.22       47.30      2.97 o 
 -40   4   5        6.01       42.97      3.11 o 
 -38   4   5       52.94      158.29      5.72 o 
 -36   4   5       17.39       99.55      4.55 o 
 -34   4   5      170.90      165.76      5.95 o 
 -32   4   5      150.90      172.63      6.39 o 
 -30   4   5     1364.32     1223.23     16.41 o 
 -28   4   5      122.81      137.31      6.68 o 
 -26   4   5      153.09      158.44      8.15 o 
 -24   4   5     2289.50     2123.07     33.89 o 
 -22   4   5      986.62     1073.81     20.18 o 
 -20   4   5      591.07      693.17     20.26 o 
 -18   4   5      715.62      803.45     21.81 o 
 -16   4   5      253.47      284.93      8.82 o 
 -14   4   5     1735.27     1950.24     24.71 o 
 -12   4   5      132.65      450.00     16.10 o 
 -10   4   5      781.27      860.73     22.44 o 
  -8   4   5      235.02      297.24     13.12 o 
  -6   4   5      102.17      136.28      8.82 o 
  -4   4   5      422.17      391.51      7.91 o 
  -2   4   5      414.53      427.84      9.39 o 
   0   4   5     1337.63      948.64     21.95 o 
   2   4   5      394.26      414.33     11.01 o 
   4   4   5       73.80       29.30      6.42 o 
   6   4   5      190.85      170.87      6.64 o 
   8   4   5      354.65      275.79     11.67 o 
  10   4   5      479.04      253.36     12.62 o 
  12   4   5      653.31      634.89     23.80 o 
  14   4   5       79.35      126.92     38.00 o 
  16   4   5      960.16      838.50     19.47 o 
  18   4   5       26.18      142.21     24.74 o 
  20   4   5       44.34      103.75     17.25 o 
  22   4   5     1007.07      717.24     27.51 o 
  24   4   5        2.78        8.62      4.77 o 
  26   4   5      406.10      383.32     44.57 o 
  28   4   5        1.18       29.43      7.94 o 
  30   4   5      110.60      121.36     33.90 o 
  32   4   5       33.46       14.90      9.35 o 
  34   4   5      175.67       77.80      4.89 o 
 -37   5   5       50.01       67.61      7.47 o 
 -35   5   5       71.92       62.40      4.76 o 
 -33   5   5      182.56      197.12      8.38 o 
 -31   5   5       12.41       21.92      5.09 o 
 -29   5   5       94.96      145.07      8.19 o 
 -27   5   5      136.66      198.42      8.33 o 
 -25   5   5     1022.77     1223.08     19.09 o 
 -23   5   5       90.20      123.11      8.15 o 
 -21   5   5       47.75       61.08      5.50 o 
 -19   5   5      109.57      139.83      7.19 o 
 -17   5   5      220.85      261.61     15.94 o 
 -15   5   5      541.79      690.70     18.94 o 
 -13   5   5      108.48      155.33      6.47 o 
 -11   5   5      103.45      178.47     12.75 o 
  -9   5   5      275.17      225.97      6.52 o 
  -7   5   5      256.37      232.60     14.55 o 
  -5   5   5     1153.77     1022.35     18.71 o 
  -3   5   5      259.33      360.80     10.36 o 
  -1   5   5       70.90       53.66      7.33 o 
   1   5   5      553.33      480.28      9.72 o 
   3   5   5       29.00       53.07      5.57 o 
   5   5   5      106.77      150.33      6.50 o 
   7   5   5      253.29      151.72      9.40 o 
   9   5   5       83.72      102.92      6.57 o 
  11   5   5      375.58      180.85      8.20 o 
  13   5   5      623.56      662.84     19.67 o 
  15   5   5       34.17       49.47      5.19 o 
  17   5   5      100.74       85.55     19.59 o 
  19   5   5      212.36      143.08     37.79 o 
  21   5   5       65.11       73.91     13.90 o 
  23   5   5      126.89       90.55     19.98 o 
  25   5   5        1.44       30.46      6.37 o 
  27   5   5       66.76       65.88     13.30 o 
  29   5   5       44.52       16.98      5.07 o 
 -28   6   5      276.18      362.48     11.08 o 
 -26   6   5      163.10      146.11     14.67 o 
 -24   6   5       70.58      107.31      4.80 o 
 -22   6   5      140.32      158.12      5.97 o 
 -20   6   5       67.20      132.93      6.05 o 
 -18   6   5       30.34      190.10      9.30 o 
 -16   6   5      279.08      352.31     23.54 o 
 -14   6   5      223.37      278.98     16.22 o 
 -12   6   5      208.78      305.46     11.98 o 
 -10   6   5       88.55      226.31     21.67 o 
  -8   6   5      401.20      391.00     17.93 o 
  -6   6   5       59.09       80.61      5.15 o 
  -4   6   5      228.85      161.24      7.66 o 
  -2   6   5      107.83      202.15      9.18 o 
   0   6   5       30.06       18.58      4.49 o 
   2   6   5      513.83      405.37     17.18 o 
   4   6   5      263.47       80.49      4.95 o 
   6   6   5      107.18       18.48      4.36 o 
   8   6   5      408.53      486.99     33.10 o 
  10   6   5       42.51        7.16      3.65 o 
  12   6   5      688.24      361.78     10.41 o 
  14   6   5       77.60        9.32      3.25 o 
  16   6   5      189.91       95.66      5.25 o 
  18   6   5      158.69       98.41     36.50 o 
  20   6   5      211.73      169.90      6.94 o 
  -9   7   5      171.74      181.73      6.56 o 
  -7   7   5      191.54      111.11      4.38 o 
  -5   7   5       51.93       69.83      5.05 o 
  -3   7   5       93.93      139.02      6.15 o 
 -52   0   6       16.00       23.02      3.20 o 
 -50   0   6       13.78       22.96      4.38 o 
 -48   0   6        5.19       15.14      7.08 o 
 -46   0   6        4.30       22.27      8.33 o 
 -44   0   6        2.22        7.84      8.47 o 
 -42   0   6      367.01      368.69     20.94 o 
 -40   0   6      537.25      531.80     16.10 o 
 -38   0   6      518.20      626.74     17.56 o 
 -36   0   6        1.84       31.79      6.75 o 
 -34   0   6        9.31       50.80      7.24 o 
 -32   0   6      211.60      255.56     10.50 o 
 -30   0   6       22.72       64.14      5.74 o 
 -28   0   6       66.68       38.95     13.08 o 
 -26   0   6     1231.22     1341.76    114.91 o 
 -24   0   6     1469.63     1280.16     68.79 o 
 -22   0   6     1605.19     1536.07     88.31 o 
 -20   0   6     1407.49     1531.32     48.62 o 
 -18   0   6     2190.82     2075.71     63.51 o 
 -16   0   6      252.05      278.24     17.47 o 
 -14   0   6     1733.07     1633.99     40.16 o 
 -12   0   6     2141.72     2316.55     46.17 o 
 -10   0   6      432.81      587.70     23.57 o 
  -8   0   6     4557.02     4474.00     45.54 o 
  -6   0   6      893.36     1100.70     22.25 o 
  -4   0   6     3453.44     3777.40     40.74 o 
  -2   0   6       25.01      200.17     14.66 o 
   0   0   6     2516.33     2837.52     51.02 o 
   2   0   6     2029.16     1687.63     40.72 o 
   4   0   6     2139.72     2754.06     53.06 o 
   6   0   6      659.34      720.74     21.01 o 
   8   0   6      612.23      885.86     24.02 o 
  10   0   6        6.81       27.36      7.01 o 
  12   0   6        8.84       94.52     10.09 o 
  14   0   6     1451.78     1307.36     32.41 o 
  16   0   6      295.38      347.08     18.27 o 
  18   0   6      131.08      221.15     10.30 o 
  20   0   6      355.93      350.48     12.82 o 
  22   0   6      104.91       89.99      9.89 o 
  24   0   6        8.20       13.83      9.08 o 
  26   0   6       37.53       49.07      9.92 o 
  28   0   6      252.98      460.81     23.23 o 
  30   0   6      366.42      546.25     18.18 o 
  32   0   6       46.80      110.53     16.62 o 
  34   0   6        0.40       80.76     14.38 o 
  36   0   6        9.36      108.32      8.59 o 
  38   0   6       13.92      151.53     11.75 o 
  40   0   6       14.04       42.59      6.56 o 
 -51   1   6       93.94      136.82      4.70 o 
 -49   1   6      582.37      461.18      8.32 o 
 -47   1   6       38.66       96.28      5.81 o 
 -45   1   6     1790.33     1611.63     17.37 o 
 -43   1   6       94.90      191.99      8.45 o 
 -41   1   6      616.95      643.63     14.35 o 
 -39   1   6       73.33       89.80      6.95 o 
 -37   1   6       78.65      108.88      6.58 o 
 -35   1   6     1444.73     1416.41     24.08 o 
 -33   1   6      642.27      693.77     15.40 o 
 -31   1   6      536.30      601.34     19.55 o 
 -29   1   6     2974.18     2919.61     70.68 o 
 -27   1   6      470.99      524.96     63.75 o 
 -25   1   6     2523.55     2226.77    128.21 o 
 -23   1   6      432.34      498.44     17.17 o 
 -21   1   6     1230.65     1660.30     59.75 o 
 -19   1   6      819.77     1544.27     30.76 o 
 -17   1   6      768.29     2377.40     81.32 o 
 -15   1   6     5080.53     6174.78     65.17 o 
 -13   1   6     4096.40     4805.19    104.97 o 
 -11   1   6      882.78     2074.03     53.57 o 
  -9   1   6      362.05     1726.31     24.60 o 
  -7   1   6     1637.01     2634.28     37.73 o 
  -5   1   6      144.19      683.36     14.13 o 
  -3   1   6     5606.43     5464.86    117.09 o 
  -1   1   6       69.90      157.50      7.69 o 
   1   1   6     3227.38     3165.16     42.73 o 
   3   1   6      837.70      819.77     14.69 o 
   5   1   6     1128.30     1203.31     18.80 o 
   7   1   6      287.44      351.62     10.62 o 
   9   1   6     1012.15     1103.60     24.38 o 
  11   1   6     1057.39     1216.50     20.20 o 
  13   1   6      675.14      769.83     16.98 o 
  15   1   6     1047.44     1138.15     25.74 o 
  17   1   6     4041.87     4276.16     51.18 o 
  19   1   6     1374.39     1370.12     22.71 o 
  21   1   6      553.76      656.86     15.55 o 
  23   1   6     1523.97     1667.40     66.45 o 
  25   1   6      763.76      736.98     21.51 o 
  27   1   6     2637.91     2795.10     31.57 o 
  29   1   6        6.27       22.04      6.43 o 
  31   1   6      149.73      219.55     11.04 o 
  33   1   6       81.48      136.49      8.49 o 
  35   1   6       48.92       80.01      5.70 o 
  37   1   6       49.77       76.44      4.59 o 
  39   1   6       53.70       43.77      3.49 o 
 -50   2   6       47.97       71.48      5.53 o 
 -48   2   6       49.90       66.04      3.15 o 
 -46   2   6       33.14       74.77      4.12 o 
 -44   2   6      473.70      413.32      8.41 o 
 -42   2   6       26.85       74.37      4.88 o 
 -40   2   6     1157.88     1052.71     14.98 o 
 -38   2   6      977.83      955.66     19.08 o 
 -36   2   6      111.15      123.74      5.70 o 
 -34   2   6       27.71       59.70      5.23 o 
 -32   2   6     1398.81     1289.16     20.52 o 
 -30   2   6     2254.20     2189.75     26.64 o 
 -28   2   6      647.07      504.81     12.14 o 
 -26   2   6      204.40      277.71     14.53 o 
 -24   2   6     1050.69     1320.45    102.80 o 
 -22   2   6      178.13      571.29     53.66 o 
 -20   2   6      124.88      312.94     21.00 o 
 -18   2   6     6256.80     6288.64    210.81 o 
 -16   2   6      628.86     1225.24     79.48 o 
 -14   2   6     2338.27     2611.17    119.47 o 
 -12   2   6      317.22      534.80     17.56 o 
 -10   2   6     2515.48     2251.12     42.56 o 
  -8   2   6      100.98      339.41     13.50 o 
  -6   2   6      987.19     1344.58     33.77 o 
  -4   2   6     1580.22     1494.30     31.58 o 
  -2   2   6      849.70      928.58     25.14 o 
   0   2   6      663.10      800.27     18.79 o 
   2   2   6     1400.60     1285.74     23.65 o 
   4   2   6      146.02      191.17     10.00 o 
   6   2   6      968.31     1023.42     21.45 o 
   8   2   6      544.54      429.33     19.73 o 
  10   2   6      709.49      651.49     24.45 o 
  12   2   6      363.31      412.86     20.55 o 
  14   2   6      160.73      178.31     14.49 o 
  16   2   6      519.29      601.05     11.14 o 
  18   2   6      554.58      606.93     16.11 o 
  20   2   6     3326.75     3262.87    104.20 o 
  22   2   6      487.94      463.80     24.68 o 
  24   2   6     1688.08     1573.82     42.76 o 
  26   2   6      412.19      442.88     20.23 o 
  28   2   6      611.20      598.11     17.47 o 
  30   2   6      152.54      132.17      8.30 o 
  32   2   6       60.10       75.90      8.67 o 
  34   2   6      148.89      125.12      9.33 o 
  36   2   6       49.31       73.17     10.30 o 
  38   2   6      209.11      190.17     10.98 o 
 -45   3   6      292.01      261.24      8.28 o 
 -43   3   6      146.34      170.18      6.13 o 
 -41   3   6       10.34       39.46      4.12 o 
 -39   3   6      679.47      827.17     17.28 o 
 -37   3   6      122.75      136.69      7.16 o 
 -35   3   6      555.96      511.91     17.14 o 
 -33   3   6      695.07      785.76     11.48 o 
 -31   3   6       84.21      329.05      9.14 o 
 -29   3   6      479.25      512.01     11.39 o 
 -27   3   6      404.02      488.45     13.82 o 
 -25   3   6     2455.03     2493.26     30.51 o 
 -23   3   6     2113.24     2305.91     35.06 o 
 -21   3   6     3236.30     3152.02     39.70 o 
 -19   3   6      784.48      907.08     43.31 o 
 -17   3   6      194.66      366.51     11.33 o 
 -15   3   6     1637.45     1734.74     42.77 o 
 -13   3   6      240.17      454.10     18.01 o 
 -11   3   6     1352.10     1243.38     32.07 o 
  -9   3   6      781.53      732.00     19.58 o 
  -7   3   6      573.14      645.80     23.54 o 
  -5   3   6      523.58      543.74     28.26 o 
  -3   3   6     2854.33     2424.42     45.05 o 
  -1   3   6      673.39      736.92     24.59 o 
   1   3   6      541.69      532.05     33.76 o 
   3   3   6     3156.45     2364.35    105.33 o 
   5   3   6     1335.60     1089.50     79.89 o 
   7   3   6     2055.69     1763.88     23.74 o 
   9   3   6      865.52      471.56     13.87 o 
  11   3   6      958.22      707.31     21.39 o 
  13   3   6     1554.40     1039.49     17.71 o 
  15   3   6      283.71      233.50     10.85 o 
  17   3   6      204.83      126.13      8.24 o 
  19   3   6      112.34       93.77      7.50 o 
  21   3   6      699.81      541.28     20.97 o 
  23   3   6      189.61      150.30     12.55 o 
  25   3   6       69.43       66.36      5.30 o 
  27   3   6       72.96       44.89      4.50 o 
  29   3   6      180.16      143.66     11.12 o 
  31   3   6       19.38       27.29      3.81 o 
  33   3   6      246.73      170.80     27.26 o 
  35   3   6       27.34       11.19      4.09 o 
 -42   4   6      185.19      189.26      9.39 o 
 -40   4   6       34.69       67.56      3.11 o 
 -38   4   6       78.26      139.75      4.94 o 
 -36   4   6       72.57       93.95      4.94 o 
 -34   4   6       89.46      131.31      6.37 o 
 -32   4   6       94.64      165.36      8.42 o 
 -30   4   6       37.70       63.66      6.15 o 
 -28   4   6      406.92      386.07     12.23 o 
 -26   4   6      202.93      212.75      8.39 o 
 -24   4   6      158.43      172.87      8.11 o 
 -22   4   6     1658.53     1794.07     25.97 o 
 -20   4   6     2546.63     2607.45     42.15 o 
 -18   4   6      326.20      408.44     11.42 o 
 -16   4   6     2742.22     3014.34     39.62 o 
 -14   4   6       28.51      327.03      7.52 o 
 -12   4   6      465.47      690.26     10.24 o 
 -10   4   6      116.63      501.39     19.30 o 
  -8   4   6      224.49      368.02     25.33 o 
  -6   4   6       87.29       58.97      4.41 o 
  -4   4   6       60.25       75.45      7.87 o 
  -2   4   6       18.93      253.29      7.45 o 
   0   4   6      723.32      693.28     12.70 o 
   2   4   6      534.47      310.86     11.23 o 
   4   4   6      605.26      414.47     14.22 o 
   6   4   6      807.61      524.43     19.93 o 
   8   4   6      351.13      232.49     11.67 o 
  10   4   6       26.18       29.09      7.13 o 
  12   4   6       70.83       24.20      7.47 o 
  14   4   6      292.43      204.57     13.19 o 
  16   4   6      595.00      310.05     12.76 o 
  18   4   6       11.70       25.00      5.92 o 
  20   4   6       30.93       22.35      7.58 o 
  22   4   6       24.96       19.89      9.21 o 
  24   4   6       29.72       59.31     12.23 o 
  26   4   6       26.75       34.00      5.49 o 
  28   4   6      174.23      152.94     33.88 o 
  30   4   6       77.53       82.40     23.67 o 
  32   4   6       48.42       74.49      4.51 o 
 -37   5   6        4.55       28.36      4.69 o 
 -35   5   6      356.85      424.89     27.43 o 
 -33   5   6      202.36      259.55     11.65 o 
 -31   5   6       88.54      141.12      6.33 o 
 -29   5   6       79.06      106.98      5.06 o 
 -27   5   6      160.86      191.06      6.63 o 
 -25   5   6      246.47      312.38      8.55 o 
 -23   5   6      969.05     1210.15     19.40 o 
 -21   5   6       75.05      182.67      7.66 o 
 -19   5   6      216.99      321.59      9.65 o 
 -17   5   6      377.77      398.51     12.16 o 
 -15   5   6      318.17      421.09     10.25 o 
 -13   5   6       35.72       70.55      5.22 o 
 -11   5   6      195.96      179.81      5.82 o 
  -9   5   6      216.06      253.14      9.20 o 
  -7   5   6      188.41      302.83     13.38 o 
  -5   5   6        5.84       62.45      5.10 o 
  -3   5   6       42.91       32.23      5.47 o 
  -1   5   6     1107.28      858.59     13.39 o 
   1   5   6      210.58      115.46     10.58 o 
   3   5   6      456.64      534.90     10.14 o 
   5   5   6      621.35      268.35     16.03 o 
   7   5   6      300.05      322.35      9.25 o 
   9   5   6       48.45      141.37      6.69 o 
  11   5   6       43.07       16.76      6.44 o 
  13   5   6      311.42      244.80     13.13 o 
  15   5   6       13.64       39.29      5.64 o 
  17   5   6       57.38       62.46     12.20 o 
  19   5   6       52.57       71.82     14.68 o 
  21   5   6       90.32       60.28     18.18 o 
  23   5   6       85.76       64.52     13.04 o 
  25   5   6       99.40       53.14     16.84 o 
 -28   6   6       38.42      147.93      6.75 o 
 -26   6   6       28.58       71.32      4.14 o 
 -24   6   6        7.02        3.69      3.53 o 
 -22   6   6       49.73      203.56     15.70 o 
 -20   6   6       62.75      246.84     20.09 o 
 -18   6   6      389.16      510.46     12.62 o 
 -16   6   6       18.05      141.19     18.95 o 
 -14   6   6      193.22      176.53     24.26 o 
 -12   6   6      251.83      328.36      8.95 o 
 -10   6   6      199.03       87.12      7.24 o 
  -8   6   6      267.11      289.30      8.63 o 
  -6   6   6       90.22      215.71      6.90 o 
  -4   6   6       74.33       20.29      4.00 o 
  -2   6   6      201.78      208.37      9.18 o 
   0   6   6       54.28       52.77      4.62 o 
   2   6   6      280.10      208.61     13.40 o 
   4   6   6       97.49       55.20      3.80 o 
   6   6   6      161.92       88.38      5.39 o 
   8   6   6       45.03      104.73     12.61 o 
  10   6   6      257.66      144.55     11.73 o 
  12   6   6       91.26      104.21      8.13 o 
  14   6   6      142.24       81.46     17.73 o 
  16   6   6       69.70       26.05      8.70 o 
 -50   0   7       92.58       95.88      5.57 o 
 -48   0   7        5.72        5.13      4.24 o 
 -46   0   7       11.93       20.10      5.49 o 
 -44   0   7      137.84      174.14     14.02 o 
 -42   0   7      168.50      147.41     13.98 o 
 -40   0   7       34.39       24.16      9.66 o 
 -38   0   7      317.65      265.14     18.36 o 
 -36   0   7      142.71      133.71     14.20 o 
 -34   0   7      143.22      172.20     15.76 o 
 -32   0   7      381.28      363.67     15.60 o 
 -30   0   7      346.39      401.98     14.00 o 
 -28   0   7        2.51        9.48      4.94 o 
 -26   0   7      142.70      117.53     17.57 o 
 -24   0   7     1125.09     1236.25    105.58 o 
 -22   0   7       83.55       60.45      9.01 o 
 -20   0   7        5.11       11.77      6.67 o 
 -18   0   7      192.64      162.95     15.43 o 
 -16   0   7        9.88       21.23      8.89 o 
 -14   0   7        1.90       12.39      8.45 o 
 -12   0   7      730.03      637.56     27.54 o 
 -10   0   7      217.45      337.72     20.48 o 
  -8   0   7       90.02      161.20     10.95 o 
  -6   0   7       42.32      133.55      9.87 o 
  -4   0   7     2203.42     2157.09     38.14 o 
  -2   0   7       56.93       49.66      7.18 o 
   0   0   7       38.03       53.15     10.41 o 
   2   0   7       34.41       17.69      8.42 o 
   4   0   7       87.75      149.75     15.40 o 
   6   0   7     2759.56     2940.64     62.29 o 
   8   0   7     1259.08     1312.02     43.41 o 
  10   0   7       94.52      163.51     17.91 o 
  12   0   7     1111.14     1235.86     45.48 o 
  14   0   7      144.56      139.52      8.54 o 
  16   0   7      424.64      542.37     15.26 o 
  18   0   7        9.78        6.86      5.85 o 
  20   0   7       79.68       85.38     16.72 o 
  22   0   7       52.27       34.33     15.41 o 
  24   0   7      617.27      669.01     32.94 o 
  26   0   7      157.64      240.93     22.46 o 
  28   0   7      298.81      360.87     24.73 o 
  30   0   7      315.86      339.36     22.41 o 
  32   0   7      721.33     1051.48     32.44 o 
  34   0   7        0.36        3.90      8.73 o 
  36   0   7      119.51      252.97     21.60 o 
  38   0   7      477.10      707.04     16.06 o 
 -51   1   7      826.07      742.25     24.02 o 
 -49   1   7      274.92      253.82      5.70 o 
 -47   1   7       70.72       89.23      4.62 o 
 -45   1   7      306.94      362.61      8.77 o 
 -43   1   7        6.40       43.61      5.45 o 
 -41   1   7      333.02      270.97      8.43 o 
 -39   1   7      360.43      323.64      9.40 o 
 -37   1   7     1444.08     1281.15     23.27 o 
 -35   1   7     1437.08     1303.72     46.09 o 
 -33   1   7      179.40      174.05      8.62 o 
 -31   1   7      979.72      889.77     34.23 o 
 -29   1   7     1352.85     1312.04     41.39 o 
 -27   1   7     1192.39     1153.92     40.08 o 
 -25   1   7     1967.57     1794.27     78.63 o 
 -23   1   7      144.24      157.93     11.10 o 
 -21   1   7      277.90      285.72     14.13 o 
 -19   1   7      149.64      173.30      9.92 o 
 -17   1   7       45.96      135.59      9.01 o 
 -15   1   7      210.30      294.60     13.76 o 
 -13   1   7     1006.84     1030.23     24.41 o 
 -11   1   7     1141.71     1216.97     29.41 o 
  -9   1   7     3368.84     3189.71     44.19 o 
  -7   1   7      871.19      899.16     19.85 o 
  -5   1   7      740.08      709.15     21.76 o 
  -3   1   7      681.23      740.74     30.32 o 
  -1   1   7      251.78      291.16     17.04 o 
   1   1   7       61.71      110.19      7.56 o 
   3   1   7     1771.10     1800.18     44.01 o 
   5   1   7      731.30      819.20     16.70 o 
   7   1   7     1586.20     1655.68     33.28 o 
   9   1   7       93.72      532.44     14.40 o 
  11   1   7      727.77     1097.98     20.97 o 
  13   1   7       52.33      433.28     10.77 o 
  15   1   7      608.83      933.35     17.25 o 
  17   1   7      475.50      701.10     13.12 o 
  19   1   7      244.63      594.78     31.83 o 
  21   1   7     1467.71     1882.87     75.42 o 
  23   1   7      462.99      704.16     19.96 o 
  25   1   7     1083.06     1131.68     26.34 o 
  27   1   7        7.75       55.90      7.27 o 
  29   1   7      338.38      400.37     11.72 o 
  31   1   7       58.70      105.12      7.70 o 
  33   1   7      467.30      570.21     14.42 o 
  35   1   7      187.87      183.88      6.29 o 
  37   1   7      107.47      166.19     17.64 o 
 -48   2   7      149.17      167.50      6.17 o 
 -46   2   7       25.47       51.68      3.57 o 
 -44   2   7      180.84      237.73      7.58 o 
 -42   2   7       11.73       98.48      5.21 o 
 -40   2   7       95.84      146.53      6.34 o 
 -38   2   7      463.30      489.07     12.31 o 
 -36   2   7       25.61       23.60      5.13 o 
 -34   2   7      369.39      350.51     11.30 o 
 -32   2   7     1690.65     1616.77     23.10 o 
 -30   2   7     2482.83     2420.12     43.98 o 
 -28   2   7     2017.40     2134.65     68.75 o 
 -26   2   7      260.79      311.71     11.65 o 
 -24   2   7     1502.55     1370.38     26.23 o 
 -22   2   7     1855.44     1919.22     35.76 o 
 -20   2   7     1936.32     2146.54    168.42 o 
 -18   2   7     2148.28     2276.96    141.68 o 
 -16   2   7     1763.92     1521.06     96.09 o 
 -14   2   7     1309.31     1449.45     35.80 o 
 -12   2   7       67.39      378.15     14.11 o 
 -10   2   7      263.89      376.93     19.03 o 
  -8   2   7     1390.90     1310.75     32.43 o 
  -6   2   7      425.78      382.64     18.55 o 
  -4   2   7      407.61      395.75     18.13 o 
  -2   2   7      754.07      576.92     21.45 o 
   0   2   7        7.46       20.68      7.29 o 
   2   2   7      780.93      716.77     23.64 o 
   4   2   7      409.51      415.32     15.28 o 
   6   2   7      819.18      710.45     25.80 o 
   8   2   7      825.17      775.18     27.63 o 
  10   2   7      113.41      226.81      8.62 o 
  12   2   7     1070.62     1295.02     29.21 o 
  14   2   7     2178.80     2110.59     23.88 o 
  16   2   7      846.87      771.38     16.48 o 
  18   2   7      695.54      649.49     27.86 o 
  20   2   7      263.62      497.11     29.75 o 
  22   2   7      968.80     1035.05     62.31 o 
  24   2   7      105.41       73.42     10.07 o 
  26   2   7      374.93      357.78     42.60 o 
  28   2   7      197.13      188.91     10.45 o 
  30   2   7      140.19      151.08     17.86 o 
  32   2   7       59.22       64.78      6.16 o 
  34   2   7      222.86      174.70     10.47 o 
  36   2   7       11.45        0.34      3.01 o 
 -45   3   7      176.89      189.93      9.44 o 
 -43   3   7       86.94       52.11      7.27 o 
 -41   3   7      338.63      271.72     17.74 o 
 -39   3   7      560.40      531.39     13.39 o 
 -37   3   7      152.49      207.30      9.71 o 
 -35   3   7      652.16      565.06     12.90 o 
 -33   3   7      347.08      298.57      8.32 o 
 -31   3   7      790.65      778.88     13.41 o 
 -29   3   7     1426.04     1385.99     23.69 o 
 -27   3   7      773.60      827.00     17.35 o 
 -25   3   7      195.10      162.66      8.92 o 
 -23   3   7      127.16      100.70      9.12 o 
 -21   3   7       21.90       24.92      5.61 o 
 -19   3   7      509.59      582.23     15.97 o 
 -17   3   7     7648.39     7743.50     61.17 o 
 -15   3   7     2591.11     2657.05     26.95 o 
 -13   3   7     3280.03     3187.64     25.67 o 
 -11   3   7      635.38      566.01     25.90 o 
  -9   3   7      587.06      568.52     11.05 o 
  -7   3   7      388.66      404.68     16.91 o 
  -5   3   7     1156.42     1031.96     54.87 o 
  -3   3   7     1198.58      984.42     20.11 o 
  -1   3   7      676.20      607.04     21.48 o 
   1   3   7      234.74      150.85      8.67 o 
   3   3   7      100.32      156.25      9.23 o 
   5   3   7      253.21      238.34     10.52 o 
   7   3   7     1349.77     1243.44     71.06 o 
   9   3   7      919.99      893.58     24.25 o 
  11   3   7     1538.19     1012.72     18.03 o 
  13   3   7     1227.14      958.44     23.16 o 
  15   3   7       77.24       37.45      7.17 o 
  17   3   7      248.75      146.83      8.71 o 
  19   3   7       32.42       82.34      7.07 o 
  21   3   7      408.08      364.52     18.31 o 
  23   3   7      302.32      235.22     12.65 o 
  25   3   7       20.07       30.43      4.95 o 
  27   3   7       64.80       72.58     14.12 o 
  29   3   7      458.46      307.51     21.25 o 
  31   3   7       44.45       58.37     12.61 o 
  33   3   7      105.76       78.95      5.24 o 
 -42   4   7       64.59       72.03      6.20 o 
 -40   4   7      371.96      407.21     20.25 o 
 -38   4   7       95.96      124.92      9.20 o 
 -36   4   7      385.53      388.31     14.73 o 
 -34   4   7      225.57      281.51      8.10 o 
 -32   4   7       73.12       98.69      5.25 o 
 -30   4   7      476.35      557.93     11.14 o 
 -28   4   7       27.79       69.17      5.54 o 
 -26   4   7       50.37       80.45      6.08 o 
 -24   4   7       38.83       90.35      6.57 o 
 -22   4   7      158.59      248.01      9.94 o 
 -20   4   7      467.24      452.67     12.31 o 
 -18   4   7     1457.31     1572.02     24.91 o 
 -16   4   7      537.67      510.40     11.31 o 
 -14   4   7      893.71     1156.08     17.69 o 
 -12   4   7     2600.88     2699.61     38.36 o 
 -10   4   7      357.94      563.40     18.91 o 
  -8   4   7     1678.79     1651.12     30.32 o 
  -6   4   7      224.34      223.16     10.65 o 
  -4   4   7     1092.58      914.88     22.26 o 
  -2   4   7       13.80       12.47      5.16 o 
   0   4   7      802.87      519.22     18.77 o 
   2   4   7      143.54      129.58      9.40 o 
   4   4   7      153.40      277.64     12.24 o 
   6   4   7      247.15      619.88     23.21 o 
   8   4   7      622.43      503.88     15.60 o 
  10   4   7      534.21      148.01     12.71 o 
  12   4   7      523.01      710.34     27.48 o 
  14   4   7      119.69       62.29      8.03 o 
  16   4   7       84.46      359.30     13.33 o 
  18   4   7     1018.79      647.74    132.84 o 
  20   4   7      159.24       87.46      9.99 o 
  22   4   7      147.73      159.86     16.16 o 
  24   4   7      253.09      313.18     66.82 o 
  26   4   7      187.00      175.89     88.74 o 
  28   4   7       42.89       21.22      8.27 o 
 -35   5   7        7.62       48.69      5.85 o 
 -33   5   7      138.05      194.67     27.17 o 
 -31   5   7       58.47       64.40      4.03 o 
 -29   5   7      485.52      461.33     11.36 o 
 -27   5   7       18.72       75.47      4.67 o 
 -25   5   7      379.32      458.64     11.98 o 
 -23   5   7      285.63      254.53     20.75 o 
 -21   5   7       46.52       61.42      4.69 o 
 -19   5   7       21.17       14.85      4.47 o 
 -17   5   7      352.37      432.09     14.11 o 
 -15   5   7      194.14      303.54      9.93 o 
 -13   5   7      385.41      340.00     20.89 o 
 -11   5   7      130.65      171.68      6.04 o 
  -9   5   7      142.48      109.58      5.71 o 
  -7   5   7       92.18      113.23      6.53 o 
  -5   5   7       95.00       75.68      6.58 o 
  -3   5   7      764.67      723.28     13.16 o 
  -1   5   7       13.04       62.30     17.22 o 
   1   5   7      187.46      132.23      8.72 o 
   3   5   7       19.35       10.28      7.36 o 
   5   5   7       48.78       69.68      9.34 o 
   7   5   7       32.98        3.21      5.65 o 
   9   5   7      524.09      595.41     22.57 o 
  11   5   7      117.84       73.13      7.12 o 
  13   5   7      422.06      372.22     17.58 o 
  15   5   7        6.37       31.26      5.48 o 
  17   5   7      162.55      150.23     17.65 o 
  19   5   7       62.72       69.65     10.27 o 
  21   5   7       69.78      103.52     32.54 o 
 -24   6   7      188.71      117.13      4.79 o 
 -22   6   7       45.40       72.14      4.74 o 
 -20   6   7      218.67      125.75     22.22 o 
 -18   6   7      343.75      342.33      9.41 o 
 -16   6   7      122.63       73.94      8.50 o 
 -14   6   7      384.51      235.50      8.04 o 
 -12   6   7      104.41      155.09      6.06 o 
 -10   6   7       11.82       29.70      3.47 o 
  -8   6   7      476.03      443.25     13.77 o 
  -6   6   7       78.64      240.33     10.55 o 
  -4   6   7       76.32       43.03      3.67 o 
  -2   6   7      141.85      205.82      8.33 o 
   0   6   7      118.29       93.65      5.37 o 
   2   6   7      346.30      179.45     12.05 o 
   4   6   7      149.94      115.50     30.99 o 
   6   6   7       76.01      111.72     31.94 o 
   8   6   7      133.88      165.13     52.77 o 
  10   6   7      155.64      111.23     20.25 o 
  12   6   7      150.92       88.98      5.90 o 
 -50   0   8      731.91      582.98     21.18 o 
 -48   0   8      217.71      281.79      8.86 o 
 -46   0   8      697.73      621.85     16.07 o 
 -44   0   8     1143.22      953.40     19.69 o 
 -42   0   8       13.63       23.36      6.50 o 
 -40   0   8      590.95      587.79     17.71 o 
 -38   0   8       17.59       45.48      7.78 o 
 -36   0   8      145.54      114.72     10.01 o 
 -34   0   8        1.52        3.73      6.57 o 
 -32   0   8      469.10      459.21     17.06 o 
 -30   0   8      819.59      734.04     20.87 o 
 -28   0   8      298.56      325.84     12.80 o 
 -26   0   8      145.88      152.61      8.02 o 
 -24   0   8       68.15      104.98      8.75 o 
 -22   0   8      293.59      256.58     16.05 o 
 -20   0   8      198.82      148.22     18.87 o 
 -18   0   8     1004.01     1027.63     37.72 o 
 -16   0   8       32.86       72.30     12.93 o 
 -14   0   8      261.71      226.31     19.14 o 
 -12   0   8      139.97      106.12     14.19 o 
 -10   0   8     1739.75     1569.54     45.77 o 
  -8   0   8      597.97      612.97     21.29 o 
  -6   0   8      522.16      446.97     18.15 o 
  -4   0   8     2382.37     2542.03     41.09 o 
  -2   0   8      532.87      602.41     20.82 o 
   0   0   8       72.11       91.77      9.73 o 
   2   0   8      231.75      174.35     12.57 o 
   4   0   8      182.88      209.58     13.84 o 
   6   0   8        2.18       28.75     10.48 o 
   8   0   8       27.92       44.26      6.66 o 
  10   0   8      152.17      156.48      9.61 o 
  12   0   8       45.61       66.88      8.31 o 
  14   0   8      522.37      639.05     27.21 o 
  16   0   8       36.11       53.47     10.77 o 
  18   0   8      269.88      306.30     16.93 o 
  20   0   8       72.92       74.62     16.34 o 
  22   0   8      268.61      320.79     25.17 o 
  24   0   8      206.31      266.79     22.47 o 
  26   0   8      485.20      659.48     23.13 o 
  28   0   8       35.67      103.69     15.17 o 
  30   0   8        1.53        1.38      9.77 o 
  32   0   8       11.62       17.68      8.50 o 
  34   0   8       58.46       52.23      5.14 o 
 -49   1   8      545.91      548.33      8.59 o 
 -47   1   8      456.86      416.56      8.25 o 
 -45   1   8      318.00      292.57      7.32 o 
 -43   1   8     1048.86     1083.49     23.70 o 
 -41   1   8      124.91      150.51      6.75 o 
 -39   1   8     1124.86     1050.98     16.34 o 
 -37   1   8       34.82       77.88      6.08 o 
 -35   1   8      761.74      657.82     15.62 o 
 -33   1   8     1088.11      969.02     16.42 o 
 -31   1   8      129.50       75.01      6.11 o 
 -29   1   8        9.31       55.72      5.69 o 
 -27   1   8     1674.64     1546.58     54.54 o 
 -25   1   8      547.95      549.75     14.08 o 
 -23   1   8      843.66      702.54     24.98 o 
 -21   1   8      114.70      170.81     11.76 o 
 -19   1   8     2652.63     2349.35     81.82 o 
 -17   1   8     4079.29     3956.46    175.10 o 
 -15   1   8     1780.69     1724.73     34.11 o 
 -13   1   8     2802.76     2896.02     57.00 o 
 -11   1   8      316.81      251.20     14.30 o 
  -9   1   8     1542.72     1617.09     33.88 o 
  -7   1   8      235.09      255.79     12.34 o 
  -5   1   8      630.81      670.45     18.74 o 
  -3   1   8     1501.35     1524.47     33.96 o 
  -1   1   8      837.76      899.78     35.33 o 
   1   1   8      831.95      857.53     34.99 o 
   3   1   8     1142.48     1117.12     29.38 o 
   5   1   8      100.85      104.56     15.80 o 
   7   1   8       97.21      118.22      7.53 o 
   9   1   8       69.91      131.96      6.30 o 
  11   1   8      136.99      239.85      8.10 o 
  13   1   8      181.45      354.47     10.75 o 
  15   1   8      303.42      444.94     13.21 o 
  17   1   8      461.96      551.33     29.69 o 
  19   1   8      463.30      480.15     40.02 o 
  21   1   8        8.53       60.58      8.90 o 
  23   1   8      601.99      696.08     24.75 o 
  25   1   8      131.05      196.02      9.52 o 
  27   1   8      117.75      164.12      8.10 o 
  29   1   8      185.97      231.17     10.08 o 
  31   1   8      443.62      539.85     10.67 o 
  33   1   8        2.56        8.12      3.37 o 
  35   1   8      147.22      239.97      9.99 o 
 -48   2   8       42.44      134.79      7.58 o 
 -46   2   8       66.19      105.37      5.63 o 
 -44   2   8      482.25      503.18      9.58 o 
 -42   2   8       91.99      159.51      9.97 o 
 -40   2   8      614.61      532.93     15.74 o 
 -38   2   8       66.44      112.70      6.02 o 
 -36   2   8       10.27       75.08      5.49 o 
 -34   2   8      426.07      483.03     17.19 o 
 -32   2   8      550.57      576.34     12.50 o 
 -30   2   8      945.43      820.41     29.05 o 
 -28   2   8     2387.68     2141.58    126.55 o 
 -26   2   8     2399.68     2419.62    158.68 o 
 -24   2   8      644.91      662.43     32.72 o 
 -22   2   8     3428.55     3197.38     31.85 o 
 -20   2   8      245.61      383.72      9.95 o 
 -18   2   8      846.44      796.26     15.91 o 
 -16   2   8     1841.75     1692.37     31.17 o 
 -14   2   8     1869.08     1590.84    150.80 o 
 -12   2   8      780.33      761.23     20.58 o 
 -10   2   8      639.52      646.09     23.15 o 
  -8   2   8      349.36      297.88     15.57 o 
  -6   2   8     1320.59     1245.18     26.37 o 
  -4   2   8      189.59      183.82     14.43 o 
  -2   2   8      693.21      636.39     26.42 o 
   0   2   8      156.57      138.04     11.98 o 
   2   2   8       54.26       52.04      8.35 o 
   4   2   8      627.06      585.06     18.91 o 
   6   2   8      327.72      353.21     10.97 o 
   8   2   8     1291.38     1345.22     39.71 o 
  10   2   8     1001.93      910.37     37.30 o 
  12   2   8      919.39      959.42     31.00 o 
  14   2   8      632.97      730.99     23.37 o 
  16   2   8     1021.03     1287.42     42.75 o 
  18   2   8     1516.70     1667.72    109.04 o 
  20   2   8      623.06      620.84     23.49 o 
  22   2   8      271.63      286.45     23.26 o 
  24   2   8      484.34      510.26     15.89 o 
  26   2   8      270.73      270.99     16.45 o 
  28   2   8       31.81       37.97      5.27 o 
  30   2   8       92.00       68.33      6.41 o 
  32   2   8        0.19       12.91      3.42 o 
 -45   3   8       34.91       57.75      5.44 o 
 -43   3   8      383.42      352.52     13.61 o 
 -41   3   8       19.09        6.70      3.83 o 
 -39   3   8      341.87      377.77     10.31 o 
 -37   3   8       97.38      114.30      8.00 o 
 -35   3   8       27.45       66.43      7.74 o 
 -33   3   8       68.51      104.73      9.20 o 
 -31   3   8      535.97      646.21     18.51 o 
 -29   3   8       60.65       69.59      6.53 o 
 -27   3   8      370.17      390.12     12.15 o 
 -25   3   8      356.61      345.49     11.91 o 
 -23   3   8     3390.62     3496.12     48.58 o 
 -21   3   8      728.99      866.40     26.01 o 
 -19   3   8     1479.21     1339.97     51.10 o 
 -17   3   8       40.24       81.19      6.63 o 
 -15   3   8       10.98      102.49      7.37 o 
 -13   3   8     2091.66     1901.38     29.03 o 
 -11   3   8     1443.26     1298.93     44.71 o 
  -9   3   8     1200.11     1072.08     30.19 o 
  -7   3   8      503.84      376.07     15.43 o 
  -5   3   8      193.11      150.51     11.34 o 
  -3   3   8     2499.88     2056.67    133.84 o 
  -1   3   8       95.66      188.29     11.37 o 
   1   3   8     1168.47      798.80     57.47 o 
   3   3   8     1183.23      905.43     18.88 o 
   5   3   8     1175.98      823.64     26.94 o 
   7   3   8      885.81      615.58     15.78 o 
   9   3   8      202.51      210.94      8.47 o 
  11   3   8      617.32      383.24     10.56 o 
  13   3   8      190.62      118.19      7.01 o 
  15   3   8      815.13      837.29     29.56 o 
  17   3   8      131.81      121.00      7.48 o 
  19   3   8      154.21      273.84     18.33 o 
  21   3   8       72.00       93.62     13.72 o 
  23   3   8      430.39      293.04     11.07 o 
  25   3   8       58.80       56.62     20.34 o 
  27   3   8       12.54       10.99      3.56 o 
  29   3   8      204.60      116.43     21.72 o 
 -40   4   8      140.69      171.04      7.20 o 
 -38   4   8       30.29       42.13      4.49 o 
 -36   4   8       67.16       86.15      4.88 o 
 -34   4   8      151.41      179.48      8.46 o 
 -32   4   8      421.68      404.44     16.17 o 
 -30   4   8        0.22       30.36      5.02 o 
 -28   4   8       33.86       54.24      5.09 o 
 -26   4   8       61.44       94.15      6.86 o 
 -24   4   8      523.03      502.78     21.59 o 
 -22   4   8        4.11       19.64      4.75 o 
 -20   4   8      849.76      884.18     23.05 o 
 -18   4   8       89.02      122.49     10.72 o 
 -16   4   8      918.47      727.58     22.01 o 
 -14   4   8      244.07      218.38     13.12 o 
 -12   4   8     1096.77      963.11     24.63 o 
 -10   4   8      310.51      217.10     12.90 o 
  -8   4   8      604.94      511.79     14.91 o 
  -6   4   8       59.22       83.03      7.83 o 
  -4   4   8      548.65      357.11     11.04 o 
  -2   4   8      427.94      395.94     17.03 o 
   0   4   8      639.71      559.27     19.21 o 
   2   4   8      441.09      359.09     13.28 o 
   4   4   8      330.40      302.95     12.36 o 
   6   4   8      389.01      259.99     11.60 o 
   8   4   8       29.20       14.48      6.52 o 
  10   4   8       76.03       66.81      7.79 o 
  12   4   8       97.56       58.03      7.39 o 
  14   4   8      153.67      243.50     10.42 o 
  16   4   8      486.17      461.84     16.63 o 
  18   4   8      131.05       85.28     26.25 o 
  20   4   8       38.11       85.93     11.57 o 
  22   4   8      226.87      220.11     34.28 o 
  24   4   8       68.49       52.75     14.30 o 
  26   4   8      214.16      104.16     49.20 o 
 -33   5   8       36.94       79.55      6.10 o 
 -31   5   8       91.31      124.54      8.82 o 
 -29   5   8      311.21      327.85     28.45 o 
 -27   5   8      189.02      203.26      5.84 o 
 -25   5   8      162.91      169.97     30.98 o 
 -23   5   8      701.17      763.48     18.95 o 
 -21   5   8      487.58      461.47     53.39 o 
 -19   5   8      798.08      677.40     48.27 o 
 -17   5   8      289.05      248.21     12.58 o 
 -15   5   8      290.36      281.85      8.36 o 
 -13   5   8        0.27        1.10      3.68 o 
 -11   5   8       52.91       35.13      5.14 o 
  -9   5   8      373.02      227.44     12.02 o 
  -7   5   8      105.04       49.52      5.03 o 
  -5   5   8      152.15       73.85      5.88 o 
  -3   5   8      183.32      198.86      9.09 o 
  -1   5   8       69.71      164.13     11.22 o 
   1   5   8      207.54       92.31      9.39 o 
   3   5   8      146.97      129.20     16.02 o 
   5   5   8      187.96       92.96      7.03 o 
   7   5   8      561.56      484.40     17.91 o 
   9   5   8      103.13      216.51     13.51 o 
  11   5   8      426.16      280.55    123.75 o 
  13   5   8      160.72      106.28      6.06 o 
  15   5   8       53.88       93.28     25.69 o 
  17   5   8      207.41      132.52     24.92 o 
 -20   6   8       17.36       22.37      4.83 o 
 -18   6   8      595.26      511.93     19.35 o 
 -16   6   8        2.51       28.41      3.48 o 
 -14   6   8      322.89      195.79      6.11 o 
 -12   6   8       69.14      114.81      5.03 o 
 -10   6   8      174.44      137.05     13.81 o 
  -8   6   8      149.05      137.88     15.24 o 
  -6   6   8      110.00      269.37     24.35 o 
  -4   6   8      208.75      126.96     27.12 o 
  -2   6   8      323.43      355.62     87.65 o 
   0   6   8       28.22       40.32      8.25 o 
   2   6   8       78.54       94.61     19.63 o 
   4   6   8       13.83       96.90     32.53 o 
   6   6   8       79.50       27.48      4.68 o 
 -48   0   9      264.84      255.98     20.57 o 
 -46   0   9      265.17      280.70     11.62 o 
 -44   0   9       10.72       49.25      5.69 o 
 -42   0   9        4.68        1.30      4.90 o 
 -40   0   9       70.73       96.96      8.21 o 
 -38   0   9     1136.72     1105.44     23.57 o 
 -36   0   9       33.58       26.50      6.95 o 
 -34   0   9      253.13      286.05     13.62 o 
 -32   0   9      186.36      189.10     11.75 o 
 -30   0   9     1148.48     1007.62     33.11 o 
 -28   0   9     3757.61     3118.53     62.77 o 
 -26   0   9      203.32      216.12     18.46 o 
 -24   0   9     2736.68     2449.65     55.02 o 
 -22   0   9       75.23       93.81      8.52 o 
 -20   0   9      543.42      632.15     29.23 o 
 -18   0   9      182.74      151.62     12.56 o 
 -16   0   9     1098.38      844.32     56.97 o 
 -14   0   9       37.08       66.09     13.74 o 
 -12   0   9      250.58      174.05     18.63 o 
 -10   0   9      189.14      201.13     20.02 o 
  -8   0   9     3115.46     3318.15     72.19 o 
  -6   0   9       87.71      103.84     15.77 o 
  -4   0   9      545.41      615.47     22.84 o 
  -2   0   9      250.24      331.55     12.83 o 
   0   0   9      324.37      259.50     11.64 o 
   2   0   9       27.56       57.00      7.27 o 
   4   0   9      203.38      240.81      9.90 o 
   6   0   9      491.97      584.86     15.28 o 
   8   0   9      909.09     1041.81     20.63 o 
  10   0   9      221.11      191.09     13.27 o 
  12   0   9      248.30      288.68     15.85 o 
  14   0   9      875.51     1110.03     39.74 o 
  16   0   9        7.30        9.15      9.20 o 
  18   0   9      240.86      248.64     22.38 o 
  20   0   9        0.03       -3.04     13.35 o 
  22   0   9        0.23       -2.82     13.16 o 
  24   0   9       59.63      113.22     11.20 o 
  26   0   9       70.55      108.19      9.54 o 
  28   0   9      382.74      479.66     20.38 o 
  30   0   9       27.88       47.24      8.28 o 
  32   0   9       57.76      114.17      5.32 o 
 -47   1   9       41.10       95.73      4.24 o 
 -45   1   9        0.48       15.35      3.52 o 
 -43   1   9      100.05      172.38      7.82 o 
 -41   1   9      252.57      297.68      9.69 o 
 -39   1   9      138.46      160.80      8.26 o 
 -37   1   9      398.09      317.21     11.29 o 
 -35   1   9       48.84       62.59      6.94 o 
 -33   1   9      254.92      332.47     12.26 o 
 -31   1   9      364.02      418.32     13.76 o 
 -29   1   9       19.43      103.83      8.15 o 
 -27   1   9      722.71      674.01     16.81 o 
 -25   1   9      151.14      194.91      9.84 o 
 -23   1   9      152.75      340.76     14.98 o 
 -21   1   9      643.23      835.83     26.60 o 
 -19   1   9      150.09      354.70     11.41 o 
 -17   1   9      590.81      561.22     19.13 o 
 -15   1   9      282.30      447.32     17.13 o 
 -13   1   9      798.19      915.18     30.59 o 
 -11   1   9      424.95      583.49     16.47 o 
  -9   1   9      391.07      503.00     15.41 o 
  -7   1   9      857.24      823.70     17.47 o 
  -5   1   9       79.01      111.26      7.75 o 
  -3   1   9      916.30      954.63     18.75 o 
  -1   1   9     1455.86     1373.64     18.95 o 
   1   1   9      577.55      695.63     12.06 o 
   3   1   9      206.58      177.82      6.85 o 
   5   1   9      390.18      390.16      9.50 o 
   7   1   9       14.90       44.62      5.04 o 
   9   1   9      679.71      763.02     15.53 o 
  11   1   9      249.58      264.15     10.43 o 
  13   1   9     1036.48     1119.13     29.03 o 
  15   1   9      536.75      612.48     16.02 o 
  17   1   9      172.96      238.66     13.34 o 
  19   1   9      251.34      275.70     12.45 o 
  21   1   9      174.49      210.47      9.80 o 
  23   1   9      426.61      446.77     15.36 o 
  25   1   9       70.23       73.95      5.94 o 
  27   1   9        1.46        6.70      3.78 o 
  29   1   9      202.95      264.41     13.31 o 
  31   1   9       45.24       48.78      5.09 o 
 -46   2   9      122.87      107.79     19.69 o 
 -44   2   9      633.75      634.56     10.89 o 
 -42   2   9      173.56      214.02      6.74 o 
 -40   2   9      348.08      353.25      7.95 o 
 -38   2   9      721.95      677.37     13.50 o 
 -36   2   9      159.87      131.47      7.55 o 
 -34   2   9     2280.76     1946.21     85.26 o 
 -32   2   9      421.24      380.99     13.84 o 
 -30   2   9     2719.66     2508.09    144.57 o 
 -28   2   9      109.26      302.48     18.22 o 
 -26   2   9      479.78      569.62     37.97 o 
 -24   2   9      361.75      392.90     18.08 o 
 -22   2   9     4810.28     4694.95     51.23 o 
 -20   2   9      239.28      373.43     15.69 o 
 -18   2   9     2934.04     3049.01     75.68 o 
 -16   2   9      888.08     1004.65     23.34 o 
 -14   2   9      115.01       98.59      7.50 o 
 -12   2   9     1854.01     1795.39     39.50 o 
 -10   2   9     3327.11     3455.92     50.54 o 
  -8   2   9     1109.51     1067.58     17.05 o 
  -6   2   9     1064.29      987.80     15.15 o 
  -4   2   9     2805.56     2794.77     47.11 o 
  -2   2   9     1713.82     1622.83     33.62 o 
   0   2   9       89.97      101.66      7.43 o 
   2   2   9     1113.94     1018.22     49.75 o 
   4   2   9      202.23      268.05     11.11 o 
   6   2   9      477.89      507.65     30.36 o 
   8   2   9     1058.54      932.50     45.94 o 
  10   2   9      131.42      164.75     12.94 o 
  12   2   9      583.18      609.23     22.20 o 
  14   2   9      621.24      596.28     18.66 o 
  16   2   9       91.18       81.52     12.97 o 
  18   2   9      506.05      543.16     21.82 o 
  20   2   9       50.89       85.00     27.13 o 
  22   2   9       42.05       47.11     12.31 o 
  24   2   9       92.27       87.89     15.85 o 
  26   2   9        8.06        9.48      4.14 o 
  28   2   9       62.86       54.59      6.58 o 
  30   2   9      109.01       65.22      6.75 o 
 -43   3   9        8.95       13.84      4.33 o 
 -41   3   9       24.64       13.35      5.05 o 
 -39   3   9      401.08      312.54     17.86 o 
 -37   3   9       46.28       67.24      8.61 o 
 -35   3   9      185.57      141.44      7.31 o 
 -33   3   9       29.27       42.68      7.39 o 
 -31   3   9      189.82      330.76     14.25 o 
 -29   3   9      158.36      160.05     11.21 o 
 -27   3   9      107.06      169.51     12.48 o 
 -25   3   9      657.83      602.57     21.78 o 
 -23   3   9     2038.67     2504.07     38.24 o 
 -21   3   9      489.68      670.87     25.55 o 
 -19   3   9        8.17       77.52      8.59 o 
 -17   3   9      487.48      475.31     15.95 o 
 -15   3   9      298.55      332.61     12.95 o 
 -13   3   9     1206.05     1163.79     29.91 o 
 -11   3   9      587.22      589.23     37.83 o 
  -9   3   9     1942.95     1514.94     57.22 o 
  -7   3   9      141.37       87.41     10.11 o 
  -5   3   9       84.71       81.39     10.66 o 
  -3   3   9     1591.79     1223.94     40.46 o 
  -1   3   9      464.21      260.05     10.39 o 
   1   3   9      274.48      247.41      8.64 o 
   3   3   9      283.12      217.33      8.34 o 
   5   3   9      618.02      511.59     12.86 o 
   7   3   9       18.64       20.25      4.98 o 
   9   3   9      176.90       94.81      6.53 o 
  11   3   9      216.48      193.94      8.41 o 
  13   3   9      307.40      139.38      8.78 o 
  15   3   9      371.30      308.53     23.04 o 
  17   3   9      258.73      126.73      8.26 o 
  19   3   9      390.94      275.22     10.65 o 
  21   3   9      128.50      112.42     13.21 o 
  23   3   9       27.50       29.72     13.68 o 
  25   3   9       74.69       47.12     10.93 o 
  27   3   9       20.41       22.61      3.84 o 
 -38   4   9       27.29       42.03      4.05 o 
 -36   4   9       16.82       24.08      2.51 o 
 -34   4   9       91.90      111.92     17.50 o 
 -32   4   9      525.32      448.57     23.25 o 
 -30   4   9      233.10      215.54     16.08 o 
 -28   4   9      261.72      319.92      8.56 o 
 -26   4   9       81.41      205.58     40.50 o 
 -24   4   9      399.45      368.10     13.52 o 
 -22   4   9      101.25      193.56      8.01 o 
 -20   4   9       18.74       58.46      5.94 o 
 -18   4   9       64.06      136.19      7.31 o 
 -16   4   9      512.07      645.60     23.48 o 
 -14   4   9      205.61      169.31     12.54 o 
 -12   4   9      202.47      148.42     10.06 o 
 -10   4   9        5.35        0.18      5.96 o 
  -8   4   9       75.11       48.12      6.92 o 
  -6   4   9        2.89       46.36      7.22 o 
  -4   4   9       96.21       51.78      9.80 o 
  -2   4   9       99.18      139.35     11.38 o 
   0   4   9      173.39      178.87     11.93 o 
   2   4   9       56.29       52.35      7.06 o 
   4   4   9      181.70      130.44      8.61 o 
   6   4   9      483.84      389.68     12.18 o 
   8   4   9      285.89      390.44     12.08 o 
  10   4   9       53.05       17.02      5.57 o 
  12   4   9      684.99      510.72     21.62 o 
  14   4   9      102.86      155.33      7.36 o 
  16   4   9      633.55      531.18     43.42 o 
  18   4   9      142.52      101.34      9.23 o 
  20   4   9       17.45       32.58     10.75 o 
  22   4   9       80.47       66.16     18.01 o 
 -29   5   9      335.70      278.44     10.78 o 
 -27   5   9       87.52       97.89      3.75 o 
 -25   5   9       95.88       99.22      3.63 o 
 -23   5   9      504.79      304.71     20.68 o 
 -21   5   9       72.78      135.48      5.71 o 
 -19   5   9      151.92       82.65      4.25 o 
 -17   5   9      297.14      204.28      8.05 o 
 -15   5   9      297.89      251.45      8.31 o 
 -13   5   9      298.16      297.69      9.90 o 
 -11   5   9       66.59      115.03      7.18 o 
  -9   5   9       85.13       49.58      5.94 o 
  -7   5   9      486.51      411.50     14.76 o 
  -5   5   9       12.10       26.23      7.00 o 
  -3   5   9        3.95        7.28      6.43 o 
  -1   5   9       91.47      135.74      9.52 o 
   1   5   9       95.31       97.37      8.72 o 
   3   5   9        5.78       44.94      6.88 o 
   5   5   9       16.04      116.53     28.21 o 
   7   5   9      189.48       96.44     10.71 o 
   9   5   9      277.48      215.44     26.28 o 
  11   5   9      106.12      108.27     24.07 o 
  13   5   9       65.68       80.31      7.42 o 
 -46   0  10      179.42      116.98      8.09 o 
 -44   0  10       23.00        5.02      3.29 o 
 -42   0  10      169.25      153.15      7.53 o 
 -40   0  10        4.99       20.74      5.17 o 
 -38   0  10       47.00       74.42      7.16 o 
 -36   0  10      172.12      151.69      9.49 o 
 -34   0  10      337.58      293.75     12.76 o 
 -32   0  10       70.49       49.47     12.51 o 
 -30   0  10      893.70      900.40     33.69 o 
 -28   0  10      837.71      676.61     29.66 o 
 -26   0  10      503.30      512.03     26.00 o 
 -24   0  10     1311.42     1091.12     36.89 o 
 -22   0  10     3358.62     2910.03     58.58 o 
 -20   0  10     1006.22      811.71     31.39 o 
 -18   0  10     2729.32     2723.50    208.41 o 
 -16   0  10     2227.35     2302.61    236.81 o 
 -14   0  10      894.42      896.24     74.82 o 
 -12   0  10      118.57       97.12     10.26 o 
 -10   0  10       19.41       10.28      6.55 o 
  -8   0  10       20.21       27.93      7.63 o 
  -6   0  10      208.52      300.69     15.12 o 
  -4   0  10      255.85      241.91     14.04 o 
  -2   0  10      205.99      205.38     13.31 o 
   0   0  10      662.65      724.69     20.34 o 
   2   0  10      174.60      140.79     11.01 o 
   4   0  10      678.13      661.10     31.99 o 
   6   0  10     2269.09     2744.92     76.12 o 
   8   0  10      621.33      862.13     25.76 o 
  10   0  10       58.59       54.99     10.02 o 
  12   0  10       14.95       39.38      9.91 o 
  14   0  10       19.65       16.12      8.97 o 
  16   0  10       12.43        7.25     12.41 o 
  18   0  10      108.27      146.50     17.34 o 
  20   0  10       93.50       87.42     14.49 o 
  22   0  10        2.11        4.51      7.21 o 
  24   0  10      227.83      334.13     12.56 o 
  26   0  10       33.05        9.26      4.40 o 
  28   0  10      109.38      158.63      8.71 o 
 -45   1  10      565.78      570.19     10.53 o 
 -43   1  10      455.41      421.29      8.46 o 
 -41   1  10       68.53      113.05      5.96 o 
 -39   1  10      594.52      594.95     12.85 o 
 -37   1  10      153.25      209.13      9.66 o 
 -35   1  10      216.45      229.95      9.76 o 
 -33   1  10     1230.59     1253.71     23.71 o 
 -31   1  10      466.77      410.07     13.03 o 
 -29   1  10      439.74      436.54     13.62 o 
 -27   1  10     1390.83     1219.18     31.52 o 
 -25   1  10      760.76      662.99     19.41 o 
 -23   1  10      335.79      332.54     11.83 o 
 -21   1  10      765.37      680.18     16.10 o 
 -19   1  10      404.78      377.77     12.19 o 
 -17   1  10      202.13      220.38     12.51 o 
 -15   1  10     1959.20     1997.61     66.30 o 
 -13   1  10      613.67      780.87     18.28 o 
 -11   1  10      253.64      287.41      9.01 o 
  -9   1  10      779.71      804.05     16.41 o 
  -7   1  10      232.31      239.56      9.76 o 
  -5   1  10      157.68      204.55      8.80 o 
  -3   1  10      566.42      624.58     26.92 o 
  -1   1  10      464.93      561.44     14.29 o 
   1   1  10       60.73      180.55      8.18 o 
   3   1  10      449.29      584.81     13.21 o 
   5   1  10      426.88      595.06     18.35 o 
   7   1  10      118.43      268.07     10.25 o 
   9   1  10      380.98      549.43     13.88 o 
  11   1  10     1193.38     1415.43     47.68 o 
  13   1  10      113.90      250.75     10.27 o 
  15   1  10      140.00      213.24     11.67 o 
  17   1  10      376.77      401.94     22.19 o 
  19   1  10       96.80      123.02      7.52 o 
  21   1  10       27.40       22.33      4.95 o 
  23   1  10      156.09      210.75     11.50 o 
  25   1  10        1.56        1.10      3.64 o 
  27   1  10       40.16       55.22      5.70 o 
 -44   2  10      327.04      268.73     37.52 o 
 -42   2  10      227.53      240.54      5.39 o 
 -40   2  10     1019.36      953.97     16.03 o 
 -38   2  10      155.41      172.87      5.98 o 
 -36   2  10      201.76      157.39      7.17 o 
 -34   2  10       61.01       75.46      6.04 o 
 -32   2  10      178.51      166.04      8.67 o 
 -30   2  10       22.60       12.28      5.07 o 
 -28   2  10      294.75      233.87     14.93 o 
 -26   2  10      296.91      255.15     12.16 o 
 -24   2  10      107.84      114.94      7.98 o 
 -22   2  10      544.86      537.07     21.87 o 
 -20   2  10       50.36       37.38      7.86 o 
 -18   2  10      839.19      864.45     52.42 o 
 -16   2  10       74.84      102.14      8.29 o 
 -14   2  10      794.74      876.78     21.97 o 
 -12   2  10      245.82      285.16     18.13 o 
 -10   2  10      729.31      764.99     29.32 o 
  -8   2  10       74.05       66.00      6.93 o 
  -6   2  10     2735.26     2685.68     36.99 o 
  -4   2  10      265.96      267.62     12.68 o 
  -2   2  10     1800.81     1889.17     31.05 o 
   0   2  10     2131.16     1919.30    158.85 o 
   2   2  10      682.45      539.03     59.48 o 
   4   2  10      621.17      649.88     29.20 o 
   6   2  10      490.05      625.09     20.73 o 
   8   2  10      385.99      481.35     22.63 o 
  10   2  10        2.05      117.72     10.59 o 
  12   2  10      843.88      728.80     47.94 o 
  14   2  10       14.09       30.14     10.81 o 
  16   2  10        6.70       17.51      9.70 o 
  18   2  10       15.58       36.90      7.45 o 
  20   2  10      202.70      231.27     10.01 o 
  22   2  10        7.71       30.44      4.72 o 
  24   2  10      315.05      257.50      8.48 o 
  26   2  10       15.00       33.99      4.34 o 
 -41   3  10      222.28      271.08     10.07 o 
 -39   3  10      418.16      367.78      8.51 o 
 -37   3  10       95.57      111.14      7.79 o 
 -35   3  10       99.60       91.30      6.96 o 
 -33   3  10      158.53      161.13      7.66 o 
 -31   3  10      171.87      200.81      8.95 o 
 -29   3  10      286.19      304.44     21.92 o 
 -27   3  10      432.84      450.66     24.40 o 
 -25   3  10      409.43      385.76     13.16 o 
 -23   3  10     1835.46     2040.48     45.40 o 
 -21   3  10      459.66      668.98     32.81 o 
 -19   3  10      325.16      332.37     10.54 o 
 -17   3  10       16.46       27.38      5.34 o 
 -15   3  10      324.51      328.70     10.44 o 
 -13   3  10     1581.58     1446.78     22.44 o 
 -11   3  10      368.63      389.01     11.07 o 
  -9   3  10     1606.84     1193.11     25.75 o 
  -7   3  10        1.30        5.21      5.38 o 
  -5   3  10      337.04      291.23     12.80 o 
  -3   3  10        0.62       -2.57      4.89 o 
  -1   3  10      516.58      350.35      9.43 o 
   1   3  10      419.26      292.22      8.88 o 
   3   3  10      273.53      408.82     17.29 o 
   5   3  10       71.57      149.63      7.85 o 
   7   3  10      257.89      140.50      6.63 o 
   9   3  10       61.02       46.93      5.93 o 
  11   3  10      141.70       94.00      7.49 o 
  13   3  10      278.17      334.36     29.67 o 
  15   3  10      154.58      112.01     28.40 o 
  17   3  10       30.02       35.40     10.98 o 
  19   3  10       58.30       27.55      3.97 o 
  21   3  10       17.20       11.17      3.45 o 
  23   3  10      199.90      223.68     10.00 o 
 -36   4  10      257.57      369.63     10.66 o 
 -34   4  10      455.18      421.38     21.83 o 
 -32   4  10      138.67       93.85      9.69 o 
 -30   4  10       60.05       59.59     13.18 o 
 -28   4  10       91.29       57.43      4.19 o 
 -26   4  10      298.33      306.75      9.66 o 
 -24   4  10      316.24      324.38     10.31 o 
 -22   4  10      176.21      132.15      9.84 o 
 -20   4  10       10.95       17.28      5.65 o 
 -18   4  10      472.68      475.44     13.06 o 
 -16   4  10      185.86      353.61     14.41 o 
 -14   4  10      173.19       71.77      9.41 o 
 -12   4  10      286.85      220.75      9.97 o 
 -10   4  10      101.77      121.10      8.40 o 
  -8   4  10      278.09      219.25      9.78 o 
  -6   4  10       51.10       46.31      8.56 o 
  -4   4  10       36.63        8.05      7.10 o 
  -2   4  10      351.63      407.13     14.74 o 
   0   4  10      129.06      318.61     12.92 o 
   2   4  10       61.80       66.26      7.77 o 
   4   4  10      424.74      169.93      7.90 o 
   6   4  10        9.37       51.10      5.57 o 
   8   4  10      167.57      154.90      8.74 o 
  10   4  10       32.16       10.15      4.00 o 
  12   4  10      125.19      229.80     45.79 o 
  14   4  10       10.49       59.27     11.36 o 
  16   4  10      358.31      240.68     59.30 o 
  18   4  10      183.57      172.31      9.68 o 
 -27   5  10      184.19      144.57      6.66 o 
 -25   5  10       20.52        5.84      3.03 o 
 -23   5  10      463.86      306.45     13.21 o 
 -21   5  10       31.25       72.26      4.39 o 
 -19   5  10      296.53      166.08      6.07 o 
 -17   5  10      182.57      250.25      9.96 o 
 -15   5  10      673.55      544.65     12.02 o 
 -13   5  10      123.11      114.11      5.83 o 
 -11   5  10       87.81      126.68      5.89 o 
  -9   5  10      203.04      153.14      8.61 o 
  -7   5  10       79.64       85.55      8.04 o 
  -5   5  10       77.06      158.88     11.24 o 
  -3   5  10       72.63       17.81      7.24 o 
  -1   5  10      110.50      103.50     18.75 o 
   1   5  10       28.64        5.35      4.46 o 
   3   5  10       27.36      103.42      8.33 o 
   5   5  10      195.56      151.02     76.74 o 
   7   5  10      198.31       49.59      6.51 o 
 -44   0  11       86.31       98.86      7.44 o 
 -42   0  11      807.12      892.65     21.81 o 
 -40   0  11        0.19       18.53      7.14 o 
 -38   0  11      102.88      156.00     12.81 o 
 -36   0  11       37.21       96.49     11.87 o 
 -34   0  11      569.87      606.37     25.39 o 
 -32   0  11       26.83       66.38     12.00 o 
 -30   0  11       25.06        4.44      9.68 o 
 -28   0  11      437.25      291.28     20.09 o 
 -26   0  11        6.93       -1.63      9.91 o 
 -24   0  11      197.39      195.86     17.51 o 
 -22   0  11        9.24       55.45     11.87 o 
 -20   0  11     1131.58     1001.62     34.64 o 
 -18   0  11      551.29      449.13     24.02 o 
 -16   0  11       29.06        7.06      9.35 o 
 -14   0  11      550.46      485.72     24.57 o 
 -12   0  11      592.70      572.80     26.19 o 
 -10   0  11        0.17        4.99      8.71 o 
  -8   0  11       17.34       37.18     10.55 o 
  -6   0  11      547.39      588.92     26.26 o 
  -4   0  11      160.67      151.89     15.44 o 
  -2   0  11      117.60       77.50      9.09 o 
   0   0  11       10.51        8.05      7.00 o 
   2   0  11        1.14      106.14     10.43 o 
   4   0  11     1321.51     1626.58     34.64 o 
   6   0  11        6.19       13.65      8.17 o 
   8   0  11       42.66       66.74     10.05 o 
  10   0  11      863.56     1140.85     26.65 o 
  12   0  11      727.74      978.91     33.17 o 
  14   0  11      924.65     1061.59     33.94 o 
  16   0  11       56.07       81.12     13.43 o 
  18   0  11       24.36       54.87     11.26 o 
  20   0  11       33.81       48.06      7.21 o 
  22   0  11       27.09       24.54      5.19 o 
  24   0  11      208.42      298.67     10.65 o 
 -43   1  11      661.46      746.22     33.50 o 
 -41   1  11      150.08      191.51     11.17 o 
 -39   1  11      497.23      449.58     14.41 o 
 -37   1  11     1778.14     1669.29     20.42 o 
 -35   1  11      293.72      305.35      9.72 o 
 -33   1  11     1004.86      987.87     27.43 o 
 -31   1  11       76.23       94.64      7.10 o 
 -29   1  11      694.22      624.75     20.70 o 
 -27   1  11      225.77      269.68     10.64 o 
 -25   1  11      290.88      299.98     11.12 o 
 -23   1  11      940.57      896.73     32.23 o 
 -21   1  11       32.07       25.16      7.29 o 
 -19   1  11      282.86      266.99     13.59 o 
 -17   1  11     1198.73     1158.26     51.81 o 
 -15   1  11      619.51      595.17     29.81 o 
 -13   1  11      935.20     1095.12     60.86 o 
 -11   1  11     1405.77     1446.04     40.43 o 
  -9   1  11      643.36      759.51     20.54 o 
  -7   1  11     1262.16     1410.22     36.25 o 
  -5   1  11      108.95      118.41      7.98 o 
  -3   1  11      104.54      148.75      8.61 o 
  -1   1  11      468.94      573.81     12.79 o 
   1   1  11       33.96       28.14      5.61 o 
   3   1  11     1302.26     1831.75     35.85 o 
   5   1  11       22.15       69.78      6.78 o 
   7   1  11      169.22      233.57      9.53 o 
   9   1  11      252.11      306.30     10.44 o 
  11   1  11       72.46      137.23      7.87 o 
  13   1  11      208.62      284.70     17.19 o 
  15   1  11      109.79      164.27     14.18 o 
  17   1  11      182.94      260.48     25.07 o 
  19   1  11       85.57      116.78      9.86 o 
  21   1  11       17.78       38.28     10.55 o 
  23   1  11        3.49        2.34      3.82 o 
 -42   2  11      278.09      260.83     32.12 o 
 -40   2  11       17.35       46.37      2.97 o 
 -38   2  11       11.90       43.50      3.01 o 
 -36   2  11        2.53       13.42      2.90 o 
 -34   2  11       23.50       31.48      3.82 o 
 -32   2  11      284.26      309.90     14.94 o 
 -30   2  11      326.94      343.13     19.18 o 
 -28   2  11      634.10      559.09     35.88 o 
 -26   2  11       82.96       71.40      5.89 o 
 -24   2  11       92.71       93.65      6.41 o 
 -22   2  11      581.98      595.49     25.36 o 
 -20   2  11       43.05       41.85      6.32 o 
 -18   2  11      219.95      195.24     11.28 o 
 -16   2  11       68.03       74.57      7.16 o 
 -14   2  11      118.83      100.89      8.01 o 
 -12   2  11      233.88      159.61      8.65 o 
 -10   2  11      451.78      519.68     30.34 o 
  -8   2  11     1171.65     1062.61     31.12 o 
  -6   2  11      301.95      342.00     14.34 o 
  -4   2  11     1654.68     1731.66     64.70 o 
  -2   2  11       32.43       55.74      6.91 o 
   0   2  11      373.10      362.97     15.80 o 
   2   2  11      462.73      510.86     18.13 o 
   4   2  11      473.77      458.19     28.56 o 
   6   2  11       56.24       65.43     10.88 o 
   8   2  11      503.32      531.34     24.93 o 
  10   2  11       29.75       56.31      8.30 o 
  12   2  11       43.72       55.50     10.05 o 
  14   2  11      192.79      168.83     34.04 o 
  16   2  11        3.27       17.37      5.66 o 
  18   2  11       50.58       40.01      4.52 o 
  20   2  11       59.12       50.55      4.13 o 
 -37   3  11      475.52      411.45      7.31 o 
 -35   3  11       22.87       35.12      3.95 o 
 -33   3  11      205.89      250.43     11.12 o 
 -31   3  11      775.38      717.31     26.32 o 
 -29   3  11      850.90      879.92     15.49 o 
 -27   3  11      254.16      353.42     13.59 o 
 -25   3  11      167.41      274.30     10.39 o 
 -23   3  11      370.15      311.95      9.25 o 
 -21   3  11       18.67       11.12      4.46 o 
 -19   3  11      213.01      174.17      7.77 o 
 -17   3  11        1.36       -0.07      4.34 o 
 -15   3  11      252.54      221.73     14.94 o 
 -13   3  11      187.94      145.67      7.27 o 
 -11   3  11       67.97       83.80     13.54 o 
  -9   3  11       74.87       63.71      6.08 o 
  -7   3  11      205.64      173.68      9.83 o 
  -5   3  11      427.71      335.34     11.78 o 
  -3   3  11       13.68       15.67      4.70 o 
  -1   3  11      202.58      119.67      5.87 o 
   1   3  11       85.46       85.72      7.38 o 
   3   3  11       77.74       83.86      6.03 o 
   5   3  11      510.36      632.89     53.36 o 
   7   3  11       97.58       40.53      5.69 o 
   9   3  11      765.64      568.87    128.23 o 
  11   3  11       69.37       63.06     13.52 o 
  13   3  11      867.05      758.45    166.66 o 
  15   3  11      100.24      207.74     80.07 o 
  17   3  11      214.19      176.37     15.82 o 
 -32   4  11      249.11      174.43     24.59 o 
 -30   4  11      134.26      100.97      4.39 o 
 -28   4  11      141.53      153.20      7.37 o 
 -26   4  11      180.13      248.41      9.20 o 
 -24   4  11      130.48       62.61     11.30 o 
 -22   4  11       44.56       26.47      4.60 o 
 -20   4  11      147.12      113.21      6.69 o 
 -18   4  11       72.67       77.72      9.04 o 
 -16   4  11      134.28      184.25      8.22 o 
 -14   4  11      224.23      146.00      7.61 o 
 -12   4  11       80.41      116.09      6.88 o 
 -10   4  11       24.54        9.29      6.39 o 
  -8   4  11        1.40        5.85      6.02 o 
  -6   4  11      331.64      274.53     11.30 o 
  -4   4  11       98.09       77.12      7.44 o 
  -2   4  11      374.89      366.04     13.77 o 
   0   4  11       49.79      127.08      7.54 o 
   2   4  11      487.09      331.57     12.13 o 
   4   4  11       12.24       -2.04      4.34 o 
   6   4  11       58.54       34.97      6.63 o 
   8   4  11       11.97        5.43      4.77 o 
  10   4  11       23.15        1.79      7.64 o 
  12   4  11        2.29       15.83      6.70 o 
 -17   5  11        7.94       25.21      3.50 o 
 -15   5  11      224.26      264.26     33.29 o 
 -13   5  11       90.34       73.94      7.77 o 
 -11   5  11       88.11      106.06     11.39 o 
  -9   5  11       45.13       11.79      3.74 o 
  -7   5  11       30.29       38.57      6.27 o 
  -5   5  11      213.36      273.48     29.14 o 
  -3   5  11      138.97       72.23      6.85 o 
 -42   0  12       87.22      132.46      7.27 o 
 -40   0  12      561.44      521.48     16.03 o 
 -38   0  12        1.95       15.91      6.46 o 
 -36   0  12       90.32       97.72     10.24 o 
 -34   0  12       84.94       91.40     10.97 o 
 -32   0  12     2196.56     2184.39     43.67 o 
 -30   0  12        3.35       14.68      9.37 o 
 -28   0  12      942.62      985.77     32.09 o 
 -26   0  12       39.38       44.66     11.43 o 
 -24   0  12     1595.90     1692.51     43.23 o 
 -22   0  12      417.37      487.02     24.39 o 
 -20   0  12      425.35      331.93     20.84 o 
 -18   0  12     1573.79     1656.46     42.68 o 
 -16   0  12      242.06      232.15     18.20 o 
 -14   0  12      375.51      481.68     23.84 o 
 -12   0  12       99.34      106.28     14.02 o 
 -10   0  12      801.67      796.12     29.94 o 
  -8   0  12       96.53      146.50     15.30 o 
  -6   0  12      297.90      313.68     13.84 o 
  -4   0  12       74.41       55.56      8.33 o 
  -2   0  12      136.18      194.00     11.78 o 
   0   0  12       21.67       49.11      8.42 o 
   2   0  12       21.09       65.83      8.89 o 
   4   0  12      583.55      649.18     19.18 o 
   6   0  12      216.56      221.17     12.53 o 
   8   0  12     1013.52     1467.70     27.01 o 
  10   0  12      221.28      232.93     12.12 o 
  12   0  12      257.39      376.77     19.21 o 
  14   0  12      103.24      138.62     12.41 o 
  16   0  12        3.48       22.94      6.03 o 
  18   0  12       57.68       48.50      5.35 o 
 -41   1  12     1085.30      990.37     35.04 o 
 -39   1  12      647.89      713.70     10.16 o 
 -37   1  12       67.62      138.05      6.07 o 
 -35   1  12       26.88       29.48      5.33 o 
 -33   1  12       31.44       36.84      6.07 o 
 -31   1  12       65.52       72.19      7.63 o 
 -29   1  12      180.88      155.92     10.12 o 
 -27   1  12      253.51      276.66     13.61 o 
 -25   1  12      114.25      102.42      7.57 o 
 -23   1  12      317.59      296.29     25.41 o 
 -21   1  12      266.13      278.44     25.77 o 
 -19   1  12      526.69      532.28     24.81 o 
 -17   1  12       82.03       88.58      7.04 o 
 -15   1  12       80.14      112.13      9.93 o 
 -13   1  12      632.69      578.11     17.99 o 
 -11   1  12      177.23      198.37     11.87 o 
  -9   1  12      383.90      341.82     11.30 o 
  -7   1  12      314.69      314.85     10.93 o 
  -5   1  12      651.10      684.63     13.34 o 
  -3   1  12      126.21      152.86      7.56 o 
  -1   1  12     1455.42     1612.08     32.71 o 
   1   1  12       71.96      107.47      6.97 o 
   3   1  12      993.61     1189.59     35.27 o 
   5   1  12      253.50      350.42     11.17 o 
   7   1  12       36.76       45.14      5.58 o 
   9   1  12       85.91       97.27      7.48 o 
  11   1  12       46.75       67.59      7.78 o 
  13   1  12      133.39      201.55     41.05 o 
  15   1  12       34.09       10.12      6.24 o 
  17   1  12       37.91       45.01      4.81 o 
  19   1  12      183.35      171.18      6.63 o 
 -38   2  12      266.40      347.92     10.51 o 
 -36   2  12       15.68       36.56      2.94 o 
 -34   2  12       64.02       70.70      4.06 o 
 -32   2  12      164.64      228.12      6.53 o 
 -30   2  12      538.62      544.94     18.11 o 
 -28   2  12      579.78      500.63     10.32 o 
 -26   2  12      352.91      296.52      9.89 o 
 -24   2  12      434.06      335.94     11.36 o 
 -22   2  12      341.80      388.18     14.65 o 
 -20   2  12      108.48      113.85      8.98 o 
 -18   2  12     1014.49      960.81     52.30 o 
 -16   2  12      105.83      112.94      7.90 o 
 -14   2  12      302.11      250.60     12.81 o 
 -12   2  12      289.14      216.24     46.09 o 
 -10   2  12      100.74       99.48      8.87 o 
  -8   2  12      423.26      338.14     10.98 o 
  -6   2  12       25.78       50.65      8.05 o 
  -4   2  12      117.87      111.17     22.14 o 
  -2   2  12       62.86       45.66      8.38 o 
   0   2  12        1.22        5.41      6.03 o 
   2   2  12       30.72       25.15      6.60 o 
   4   2  12      113.68       78.38      8.01 o 
   6   2  12      114.65       87.98      7.98 o 
   8   2  12      586.62      542.10     15.13 o 
  10   2  12      112.79       78.74     10.95 o 
  12   2  12       51.54       24.84      6.42 o 
  14   2  12      138.43       82.34      5.21 o 
  16   2  12      148.31      120.90     19.40 o 
 -35   3  12      263.73      176.46      7.99 o 
 -33   3  12      139.87       91.57      4.05 o 
 -31   3  12      135.26       89.80      4.68 o 
 -29   3  12      493.30      350.93      8.48 o 
 -27   3  12      167.96      131.83      6.26 o 
 -25   3  12      422.56      279.89     10.06 o 
 -23   3  12        1.33        3.38      3.21 o 
 -21   3  12       11.49       41.37      4.51 o 
 -19   3  12       25.45       19.16      3.85 o 
 -17   3  12       16.76       11.38      3.96 o 
 -15   3  12      171.32      252.98     10.85 o 
 -13   3  12       47.47       68.41      6.91 o 
 -11   3  12      575.29      386.78     26.32 o 
  -9   3  12       39.87       27.46      4.95 o 
  -7   3  12      138.26      143.28     12.66 o 
  -5   3  12      582.50      466.44     29.83 o 
  -3   3  12      103.35       83.62      6.20 o 
  -1   3  12      530.39      395.34     34.72 o 
   1   3  12      106.18       64.10      5.32 o 
   3   3  12      133.53       54.73      5.57 o 
   5   3  12       44.94       36.20     10.22 o 
   7   3  12      309.66      173.57     49.05 o 
   9   3  12       54.51       33.06     13.99 o 
  11   3  12       74.02      103.68      9.36 o 
 -26   4  12      237.35      232.72      6.68 o 
 -24   4  12       21.92       59.21      3.73 o 
 -22   4  12      199.87      226.61      6.17 o 
 -20   4  12       90.04      178.57      5.80 o 
 -18   4  12      120.73      215.58      8.84 o 
 -16   4  12      433.49      453.52     11.96 o 
 -14   4  12       36.29       30.32      5.19 o 
 -12   4  12      125.27      126.85      7.08 o 
 -10   4  12        1.25        4.93      4.29 o 
  -8   4  12       10.04       35.04      4.90 o 
  -6   4  12      636.53      746.69     12.88 o 
  -4   4  12       57.72        8.29      3.54 o 
  -2   4  12      108.71       86.54      7.56 o 
 -38   0  13     1164.01     1087.54     18.95 o 
 -36   0  13        0.11        1.92      4.80 o 
 -34   0  13      740.37      746.17     20.54 o 
 -32   0  13        3.53       21.68      7.36 o 
 -30   0  13       14.79       10.77      7.34 o 
 -28   0  13      153.60      147.42     12.69 o 
 -26   0  13        8.49        6.10      7.80 o 
 -24   0  13      240.40      248.71     16.76 o 
 -22   0  13      298.46      289.29     17.78 o 
 -20   0  13       10.04       19.98      9.04 o 
 -18   0  13      354.93      319.52     18.82 o 
 -16   0  13      351.52      363.78     19.96 o 
 -14   0  13      261.04      268.88     17.53 o 
 -12   0  13       37.39       68.77     11.73 o 
 -10   0  13      665.27      741.51     18.48 o 
  -8   0  13      469.85      639.85     17.25 o 
  -6   0  13        1.49       -3.16      6.33 o 
  -4   0  13      947.95     1128.69     35.03 o 
  -2   0  13       88.61      134.56      9.57 o 
   0   0  13       31.90       39.38      7.31 o 
   2   0  13      516.65      737.72     18.10 o 
   4   0  13      532.23      653.28     16.67 o 
   6   0  13       90.73       99.55      8.01 o 
   8   0  13       49.37       49.98      9.45 o 
  10   0  13      100.90      111.27     10.09 o 
  12   0  13       74.37      102.46      6.69 o 
  14   0  13       73.11       87.87      8.12 o 
 -37   1  13      179.30      201.67     21.99 o 
 -35   1  13      300.11      215.63      9.42 o 
 -33   1  13       33.47       50.70      4.13 o 
 -31   1  13      248.86      304.07      8.51 o 
 -29   1  13       41.17       34.76      4.46 o 
 -27   1  13      339.89      308.18     21.65 o 
 -25   1  13      113.02      137.32      6.86 o 
 -23   1  13       11.94       16.55      4.45 o 
 -21   1  13       22.02       10.62      5.66 o 
 -19   1  13       23.51       17.84      6.12 o 
 -17   1  13       30.47       20.60      6.26 o 
 -15   1  13      372.09      324.31     10.59 o 
 -13   1  13       92.87      120.59      9.63 o 
 -11   1  13      623.20      636.38     21.00 o 
  -9   1  13      442.60      468.61     14.47 o 
  -7   1  13      356.99      327.18      8.97 o 
  -5   1  13       89.63       82.48      5.77 o 
  -3   1  13      793.59      851.76     30.93 o 
  -1   1  13      120.38      125.20      6.35 o 
   1   1  13       24.16       57.20      5.09 o 
   3   1  13      164.44      204.20     17.17 o 
   5   1  13      221.54      237.55     17.63 o 
   7   1  13      245.23      239.87      9.71 o 
   9   1  13       95.45      113.10      8.37 o 
  11   1  13      107.09      185.54     18.91 o 
  13   1  13      167.78      140.21      5.73 o 
 -34   2  13      209.68      157.91     14.23 o 
 -32   2  13      203.80      160.47      6.18 o 
 -30   2  13       32.24       48.50      5.18 o 
 -28   2  13      244.20      236.65     11.11 o 
 -26   2  13       26.97       27.79      4.44 o 
 -24   2  13       10.18        8.17      4.17 o 
 -22   2  13      121.82      144.79     10.08 o 
 -20   2  13       98.87      102.40     10.97 o 
 -18   2  13      478.97      416.35     12.91 o 
 -16   2  13      171.43      140.97      8.56 o 
 -14   2  13      180.76      128.48      7.06 o 
 -12   2  13      203.95      211.29     11.09 o 
 -10   2  13      140.72      107.18      8.98 o 
  -8   2  13      117.30       89.86      8.65 o 
  -6   2  13      173.48      222.30     11.32 o 
  -4   2  13      246.68      209.40     10.99 o 
  -2   2  13       34.76       22.04      5.07 o 
   0   2  13       21.84       27.29      5.23 o 
   2   2  13       35.09       53.66      5.79 o 
   4   2  13       92.24      120.85      6.83 o 
   6   2  13      131.14       90.82      5.56 o 
   8   2  13      278.16      173.57     10.17 o 
  10   2  13        2.60        7.46      5.55 o 
 -27   3  13      663.26      844.27     48.78 o 
 -25   3  13      181.06      152.25      4.80 o 
 -23   3  13       49.77       25.85      3.52 o 
 -21   3  13       69.22       54.03      5.09 o 
 -19   3  13       59.27       22.37      7.26 o 
 -17   3  13       19.64       15.61      6.13 o 
 -15   3  13       80.64       86.45     17.84 o 
 -13   3  13      237.42      116.00     11.98 o 
 -11   3  13      433.10      326.53     67.78 o 
  -9   3  13       10.19       42.19     11.46 o 
  -7   3  13      108.06       31.60      8.68 o 
  -5   3  13      148.41       70.31      6.15 o 
  -3   3  13       49.74       15.82      5.03 o 
  -1   3  13      407.13      178.63     10.88 o 
   1   3  13        8.47       -3.75      5.77 o 
 -32   0  14      209.88      240.76      9.72 o 
 -30   0  14      147.00      106.89      8.34 o 
 -28   0  14       60.22       47.02      7.19 o 
 -26   0  14      429.68      427.44     16.17 o 
 -24   0  14       58.90       53.11      8.34 o 
 -22   0  14      326.19      303.36     15.35 o 
 -20   0  14     1115.18     1275.61     38.13 o 
 -18   0  14      211.47      295.84     17.12 o 
 -16   0  14      615.75      740.38     23.59 o 
 -14   0  14        3.41        7.30      5.62 o 
 -12   0  14       49.71       48.76      7.08 o 
 -10   0  14      203.05      230.61      9.98 o 
  -8   0  14      255.80      282.58     10.78 o 
  -6   0  14     1773.73     2325.08     58.57 o 
  -4   0  14        5.80       25.95      5.81 o 
  -2   0  14       54.68       77.86      6.62 o 
   0   0  14       52.43       73.10      7.62 o 
   2   0  14      455.59      478.42     23.84 o 
   4   0  14       21.28       28.01      6.48 o 
   6   0  14      542.61      495.44     16.96 o 
 -31   1  14      323.44      380.89     11.75 o 
 -29   1  14       49.75       51.43     19.71 o 
 -27   1  14       50.72       42.75      8.22 o 
 -25   1  14       95.92       56.77     12.91 o 
 -23   1  14       66.07       56.31     14.52 o 
 -21   1  14      223.78      237.12     15.14 o 
 -19   1  14      218.67      225.14     10.31 o 
 -17   1  14      358.36      359.75     23.75 o 
 -15   1  14      142.29      141.49     11.34 o 
 -13   1  14      108.91      141.31     10.18 o 
 -11   1  14      283.38      255.27     14.95 o 
  -9   1  14      180.27      204.25     18.60 o 
  -7   1  14      123.46      148.57     14.33 o 
  -5   1  14      137.52      184.12     20.45 o 
  -3   1  14      154.45      155.35     27.50 o 
  -1   1  14       47.95       66.87     11.38 o 
   1   1  14      225.98      179.66     25.30 o 
   3   1  14      121.33      102.85     12.61 o 
   5   1  14      131.31      110.55      8.27 o 
 -26   2  14       55.25       56.05      6.55 o 
 -24   2  14       64.53       37.49      5.48 o 
 -22   2  14      226.71      185.35      7.48 o 
 -20   2  14      179.27      151.90      7.43 o 
 -18   2  14      153.46       90.78      6.62 o 
 -16   2  14      146.30       93.88      6.81 o 
 -14   2  14        0.21        1.37      4.55 o 
 -12   2  14       11.25        7.43      4.78 o 
 -10   2  14        3.26       -1.11      6.42 o 
  -8   2  14       40.02       24.62      5.28 o 
  -6   2  14       26.82       32.82      5.49 o 
  -4   2  14      142.38       99.48      6.80 o 
  -2   2  14       21.28       37.31      5.17 o 
   0   2  14      276.76      145.44      9.68 o 
 -20   0  15        1.58       19.38      4.84 o 
 -18   0  15       79.05       81.22      6.99 o 
 -16   0  15      100.11      111.94      8.00 o 
 -14   0  15      524.04      551.03     15.66 o 
 -12   0  15      191.94      239.72     10.92 o 
 -10   0  15      775.47      831.45     18.21 o 
 -19   1  15       56.73       53.97      4.32 o 
 -17   1  15      168.11      184.00     10.34 o 
 -15   1  15       89.73      112.86      5.69 o 
 -13   1  15       50.87       48.82      4.65 o 
 -11   1  15       65.80      113.01      5.83 o 
  -9   1  15      166.24      139.74      8.59 o 
                                                 
